# Supplementary material for: OLGenie: Estimating Natural Selection to Predict Functional Overlapping Genes
Source: Mol Biol Evol. 2020 Apr 3;37(8):2440–9. doi: 10.1093/molbev/msaa087 (PMC7531306; doi:10.1093/molbev/msaa087)
Supplement: msaa087_Supplementary_Data [file msaa087_supplementary_data.zip]

Archive with 3 entries (2 files):
- msaa087-suppl_data/
- msaa087-suppl_data/Supplementary Tables.xls
- msaa087-suppl_data/Supplementary Text.pdf
