# Supplementary material for: OLGenie: Estimating Natural Selection to Predict Functional Overlapping Genes
Source: Mol Biol Evol. 2020 Apr 3;37(8):2440–9. doi: 10.1093/molbev/msaa087 (PMC7531306; doi:10.1093/molbev/msaa087)
Supplement: msaa087_Supplementary_Data [file msaa087_supplementary_data.zip › msaa087-suppl_data/Supplementary Tables.xls]

## Sheet: DESCRIPTIONS
Table	Description
S1 - Simulations for Estimates	OLGenie summary for each simulation of 100,000 codons and 1,024 alleles for highly accurate point estimates, where each row reports one dN/dS estimator (dNN/dSN, dNN/dNS, dNS/dSS, or dSN/dSS) for one combination of parameters (frame relationship, ref dN/dS, and alt dN/dS). Z-tests refer to dN - dS = 0 (null) evaluated with 10,000 bootstrap replicates.
S2 - Simulations for Variance	OLGenie summary for each replicate simulation with number of codons and alleles drawn randomly from controls for realistic variance estimates, where each row reports one dN/dS estimator (dNN/dSN, dNN/dNS, dNS/dSS, or dSN/dSS) for one combination of parameters (frame relationship, ref dN/dS, and alt dN/dS). Z-tests refer to dN - dS = 0 (null) evaluated with 10,000 bootstrap replicates. Replicates …
S3 - GC Content	GC content for each simulation of 100,000 codons and 1,024 sequences, presented as the counts sum of each of the four nucleotides in all simulated conditions at the end of the evolutionary process, where one row corresponds to one reference gene / alternate gene dN/dS combination. Replicates with undefined dN/dS values were excluded.
S4 - Site Types	The overall proportion of sites that are NN, SN, NS, and SS for each frame relationship across all simulated dN/dS values for the simulated sequences reported in Supplementary Table S1.
S5 - Ratio Performance	The mean absolute deviations (estimated-actual) and standard errors of OLGenie dN/dS estimates, compared for ratios using dNN (numerator) to those using dSS (denominator) for all parameter values.
S6 - Controls	An exhaustive description of our OLGenie results with biological controls from Pavesi et al., strict codon alignment (min. 6 alleles per position), where each row reports one dN/dS estimator (dNN/dSN, dNN/dNS, dNS/dSS, or dSN/dSS) for one region (positive control = OL = overlapping; negative control = NOL = non-overlapping).
S7 - ROC	Receiver Operating Characteristic (ROC) curve analysis for the alternate gene frame, summarized in Figure 3 (A and B) of the main text, where each row reports the full confusion matrix for one combination of P-value cut-off, maximum dN/dS, and minimum nucleotide length.
S8 - AUC	Area Under the Curve (AUC) for each combination of maximum dN/dS and minimum nucleotide length, summarized in Figure 3 (A and B) of the main text, constructed by using all unique observed P-values.
S9 - ROC No Minimum Alleles	An ROC after the fashion of Supplementary Table S7, but based on the codon alignments without requiring a minimum number of alleles per codon site.
S10 - AUC No Minimum Alleles	AUC values after the fashion of Supplementary Table S8, but based on the codon alignments, but not requiring a minimum number of alleles per codon site.
S11 - ROC Simple	An ROC after the fashion of Supplementary Table S7, but based on simple alignments (equal length to BLAST query, no gaps, no in-frame STOPs).
S12 - AUC Simple	AUC values after the fashion of Supplementary Table S8, but based on the codon alignments, but based on simple alignments (equal length to BLAST query, no gaps, no in-frame STOPs).
S13 - HIV-1 env Sites	Number of NN, NS, SN, and SS sites in each region of env, based on the BLAST hit strict codon alignment. Useful for determining the best (site-rich) ratio to use when analyzing this gene.
S14 - HIV-1 env Regions	OLGenie results for all and subregions of HIV-1 env for the reference and alternate (sas12) frames, for data from both Cassan et al. (2016) and BLAST, where each row reports one dN/dS estimator (dNN/dSN, dNN/dNS, dNS/dSS, or dSN/dSS).
S15 - HIV-1 env Features	A list of HIV-1 env sequence features, along with the nucleotide and codon positions in each alignment. The Cassan et al. (2016) alignments can be found in their supplement, files envnuclM.fasta and envnuclnonM.fasta.

## Sheet: S1 - Simulations for Estimates
frame_type	R	dNdS_reference	dNdS_alternate	num_codons	num_seqs	random_seed	distance_observed	num_codons	ratio	site_rich_ratio	gene	NN_sites	SN_sites	NS_sites	SS_sites	NN_diffs	SN_diffs	NS_diffs	SS_diffs	dN	dS	dNdS	dN_m_dS	num_replicates	boot_dN_SE	boot_dS_SE	boot_dN_over_dS_SE	boot_dN_over_dS_P	boot_dN_m_dS_SE	P_value
sas11	0.5	0.1	0.1	100000	1024	1859409904	0.0540545	99998	dNNdNS	TRUE	alternate	145202	77391.8	77400.4	0	2133.15	7011.79	7071.09	0	0.0146909	0.0913572	0.160808	-0.0766663	1000	9.40374e-05	0.000321083	0.00110899	0	0.000326653	0
sas11	0.5	0.1	0.1	100000	1024	1859409904	0.0540545	99998	dNNdSN	TRUE	reference	145202	77391.8	77400.4	0	2133.15	7011.79	7071.09	0	0.0146909	0.0906011	0.16215	-0.0759102	1000	9.14743e-05	0.000309062	0.00115293	0	0.000349155	0
sas11	0.5	0.1	0.1	100000	1024	1859409904	0.0540545	99998	dNSdSS	FALSE	reference	145202	77391.8	77400.4	0	2133.15	7011.79	7071.09	0	0.0913572	NaN	NaN	NaN	1000	0.000318889	NA	NA	NaN	NA	NaN
sas11	0.5	0.1	0.1	100000	1024	1859409904	0.0540545	99998	dSNdSS	FALSE	alternate	145202	77391.8	77400.4	0	2133.15	7011.79	7071.09	0	0.0906011	NaN	NaN	NaN	1000	0.000315357	NA	NA	NaN	NA	NaN
sas11	0.5	0.1	0.5	100000	1024	3534972013	0.0538996	99998	dNNdSN	TRUE	reference	144966	77589.9	77438.5	0	3092.62	10693.8	2383.17	0	0.0213335	0.137824	0.154788	-0.116491	1000	0.000108042	0.00037213	0.000934752	0	0.000386984	0
sas11	0.5	0.1	0.5	100000	1024	3534972013	0.0538996	99998	dNNdNS	TRUE	alternate	144966	77589.9	77438.5	0	3092.62	10693.8	2383.17	0	0.0213335	0.030775	0.693207	-0.00944158	1000	0.000112148	0.000189394	0.00545328	0	0.000219461	0
sas11	0.5	0.1	0.5	100000	1024	3534972013	0.0538996	99998	dNSdSS	FALSE	reference	144966	77589.9	77438.5	0	3092.62	10693.8	2383.17	0	0.030775	NaN	NaN	NaN	1000	0.000185234	NA	NA	NaN	NA	NaN
sas11	0.5	0.1	0.5	100000	1024	3534972013	0.0538996	99998	dSNdSS	FALSE	alternate	144966	77589.9	77438.5	0	3092.62	10693.8	2383.17	0	0.137824	NaN	NaN	NaN	1000	0.000393889	NA	NA	NaN	NA	NaN
sas11	0.5	0.1	1	100000	1024	3072594808	0.0539949	99998	dNNdSN	TRUE	reference	145070	77502.8	77420.9	0	3347.07	11527.5	1323.56	0	0.0230721	0.148737	0.15512	-0.125665	1000	0.000122266	0.000386747	0.000878651	0	0.000420083	0
sas11	0.5	0.1	1	100000	1024	3072594808	0.0539949	99998	dNNdNS	TRUE	alternate	145070	77502.8	77420.9	0	3347.07	11527.5	1323.56	0	0.0230721	0.0170956	1.34959	0.00597641	1000	0.000121951	0.000137346	0.0129557	0	0.000173524	6.05229e-260
sas11	0.5	0.1	1	100000	1024	3072594808	0.0539949	99998	dNSdSS	FALSE	reference	145070	77502.8	77420.9	0	3347.07	11527.5	1323.56	0	0.0170956	NaN	NaN	NaN	1000	0.000142239	NA	NA	NaN	NA	NaN
sas11	0.5	0.1	1	100000	1024	3072594808	0.0539949	99998	dSNdSS	FALSE	alternate	145070	77502.8	77420.9	0	3347.07	11527.5	1323.56	0	0.148737	NaN	NaN	NaN	1000	0.000387756	NA	NA	NaN	NA	NaN
sas11	0.5	0.1	1.5	100000	1024	2202925168	0.0538587	99998	dNNdSN	TRUE	reference	145314	77292	77387.5	0	3427.64	11792.7	936.913	0	0.0235878	0.152574	0.154599	-0.128986	1000	0.000123102	0.000399244	0.00087887	0	0.000410103	0
sas11	0.5	0.1	1.5	100000	1024	2202925168	0.0538587	99998	dNNdNS	TRUE	alternate	145314	77292	77387.5	0	3427.64	11792.7	936.913	0	0.0235878	0.0121068	1.94831	0.011481	1000	0.000118423	0.000120678	0.0208773	0	0.000169444	0
sas11	0.5	0.1	1.5	100000	1024	2202925168	0.0538587	99998	dNSdSS	FALSE	reference	145314	77292	77387.5	0	3427.64	11792.7	936.913	0	0.0121068	NaN	NaN	NaN	1000	0.000117073	NA	NA	NaN	NA	NaN
sas11	0.5	0.1	1.5	100000	1024	2202925168	0.0538587	99998	dSNdSS	FALSE	alternate	145314	77292	77387.5	0	3427.64	11792.7	936.913	0	0.152574	NaN	NaN	NaN	1000	0.000391929	NA	NA	NaN	NA	NaN
sas11	0.5	0.1	2	100000	1024	1776486039	0.0544787	99998	dNNdSN	TRUE	reference	145114	77400.8	77479.3	0	3450.8	12173.6	718.88	0	0.0237799	0.15728	0.151195	-0.1335	1000	0.000121614	0.000399038	0.000862969	0	0.000424051	0
sas11	0.5	0.1	2	100000	1024	1776486039	0.0544787	99998	dNNdNS	TRUE	alternate	145114	77400.8	77479.3	0	3450.8	12173.6	718.88	0	0.0237799	0.00927835	2.56295	0.0145016	1000	0.000121747	0.000100455	0.0298976	0	0.000157331	0
sas11	0.5	0.1	2	100000	1024	1776486039	0.0544787	99998	dNSdSS	FALSE	reference	145114	77400.8	77479.3	0	3450.8	12173.6	718.88	0	0.00927835	NaN	NaN	NaN	1000	0.000104706	NA	NA	NaN	NA	NaN
sas11	0.5	0.1	2	100000	1024	1776486039	0.0544787	99998	dSNdSS	FALSE	alternate	145114	77400.8	77479.3	0	3450.8	12173.6	718.88	0	0.15728	NaN	NaN	NaN	1000	0.000400267	NA	NA	NaN	NA	NaN
sas11	0.5	0.5	0.1	100000	1024	1942167482	0.0543975	99998	dNNdNS	TRUE	alternate	144922	77590.7	77480.9	0	3119.78	2397.43	10801.7	0	0.0215273	0.139411	0.154416	-0.117884	1000	0.000117308	0.000384684	0.000918551	0	0.000390928	0
sas11	0.5	0.5	0.1	100000	1024	1942167482	0.0543975	99998	dNNdSN	TRUE	reference	144922	77590.7	77480.9	0	3119.78	2397.43	10801.7	0	0.0215273	0.0308984	0.696712	-0.00937112	1000	0.000112932	0.000189864	0.00558388	0	0.000217985	0
sas11	0.5	0.5	0.1	100000	1024	1942167482	0.0543975	99998	dNSdSS	FALSE	reference	144922	77590.7	77480.9	0	3119.78	2397.43	10801.7	0	0.139411	NaN	NaN	NaN	1000	0.000385203	NA	NA	NaN	NA	NaN
sas11	0.5	0.5	0.1	100000	1024	1942167482	0.0543975	99998	dSNdSS	FALSE	alternate	144922	77590.7	77480.9	0	3119.78	2397.43	10801.7	0	0.0308984	NaN	NaN	NaN	1000	0.000193456	NA	NA	NaN	NA	NaN
sas11	0.5	0.5	0.5	100000	1024	1081552365	0.0559094	99998	dNNdNS	TRUE	alternate	145100	77454.3	77439.4	0	6569.89	5094.59	5107.99	0	0.0452783	0.0659611	0.68644	-0.0206828	1000	0.000164538	0.00027475	0.00352912	0	0.000306223	0
sas11	0.5	0.5	0.5	100000	1024	1081552365	0.0559094	99998	dNNdSN	TRUE	reference	145100	77454.3	77439.4	0	6569.89	5094.59	5107.99	0	0.0452783	0.0657755	0.688377	-0.0204972	1000	0.000161501	0.000272246	0.0038262	0	0.000311507	0
sas11	0.5	0.5	0.5	100000	1024	1081552365	0.0559094	99998	dNSdSS	FALSE	reference	145100	77454.3	77439.4	0	6569.89	5094.59	5107.99	0	0.0659611	NaN	NaN	NaN	1000	0.000277059	NA	NA	NaN	NA	NaN
sas11	0.5	0.5	0.5	100000	1024	1081552365	0.0559094	99998	dSNdSS	FALSE	alternate	145100	77454.3	77439.4	0	6569.89	5094.59	5107.99	0	0.0657755	NaN	NaN	NaN	1000	0.000278114	NA	NA	NaN	NA	NaN
sas11	0.5	0.5	1	100000	1024	1137590422	0.0567226	99998	dNNdSN	TRUE	reference	145265	77388.9	77340.2	0	7823.99	6024.51	3167.95	0	0.0538602	0.0778473	0.69187	-0.0239871	1000	0.000176933	0.000295227	0.00334688	0	0.000342719	0
sas11	0.5	0.5	1	100000	1024	1137590422	0.0567226	99998	dNNdNS	TRUE	alternate	145265	77388.9	77340.2	0	7823.99	6024.51	3167.95	0	0.0538602	0.0409612	1.31491	0.012899	1000	0.000179351	0.000213042	0.00831904	0	0.000272631	0
sas11	0.5	0.5	1	100000	1024	1137590422	0.0567226	99998	dNSdSS	FALSE	reference	145265	77388.9	77340.2	0	7823.99	6024.51	3167.95	0	0.0409612	NaN	NaN	NaN	1000	0.000204291	NA	NA	NaN	NA	NaN
sas11	0.5	0.5	1	100000	1024	1137590422	0.0567226	99998	dSNdSS	FALSE	alternate	145265	77388.9	77340.2	0	7823.99	6024.51	3167.95	0	0.0778473	NaN	NaN	NaN	1000	0.000286161	NA	NA	NaN	NA	NaN
sas11	0.5	0.5	1.5	100000	1024	3990480707	0.0572267	99998	dNNdSN	TRUE	reference	145300	77206.2	77487.8	0	8371.17	6458.39	2338.12	0	0.057613	0.0836512	0.688728	-0.0260383	1000	0.000182627	0.000306076	0.00347272	0	0.000352905	0
sas11	0.5	0.5	1.5	100000	1024	3990480707	0.0572267	99998	dNNdNS	TRUE	alternate	145300	77206.2	77487.8	0	8371.17	6458.39	2338.12	0	0.057613	0.030174	1.90936	0.027439	1000	0.000177948	0.000180168	0.0129434	0	0.000253305	0
sas11	0.5	0.5	1.5	100000	1024	3990480707	0.0572267	99998	dNSdSS	FALSE	reference	145300	77206.2	77487.8	0	8371.17	6458.39	2338.12	0	0.030174	NaN	NaN	NaN	1000	0.000191147	NA	NA	NaN	NA	NaN
sas11	0.5	0.5	1.5	100000	1024	3990480707	0.0572267	99998	dSNdSS	FALSE	alternate	145300	77206.2	77487.8	0	8371.17	6458.39	2338.12	0	0.0836512	NaN	NaN	NaN	1000	0.000298696	NA	NA	NaN	NA	NaN
sas11	0.5	0.5	2	100000	1024	3718532954	0.0575588	99998	dNNdSN	TRUE	reference	145320	77246.4	77427.4	0	8675.73	6737.15	1854.41	0	0.0597007	0.0872164	0.684513	-0.0275156	1000	0.000187075	0.000316899	0.00326697	0	0.000356607	0
sas11	0.5	0.5	2	100000	1024	3718532954	0.0575588	99998	dNNdNS	TRUE	alternate	145320	77246.4	77427.4	0	8675.73	6737.15	1854.41	0	0.0597007	0.0239503	2.49269	0.0357505	1000	0.000180524	0.00016468	0.0179559	0	0.000243989	0
sas11	0.5	0.5	2	100000	1024	3718532954	0.0575588	99998	dNSdSS	FALSE	reference	145320	77246.4	77427.4	0	8675.73	6737.15	1854.41	0	0.0239503	NaN	NaN	NaN	1000	0.000169735	NA	NA	NaN	NA	NaN
sas11	0.5	0.5	2	100000	1024	3718532954	0.0575588	99998	dSNdSS	FALSE	alternate	145320	77246.4	77427.4	0	8675.73	6737.15	1854.41	0	0.0872164	NaN	NaN	NaN	1000	0.000305339	NA	NA	NaN	NA	NaN
sas11	0.5	1	0.1	100000	1024	2740104218	0.0535031	99998	dNNdNS	TRUE	alternate	145245	77550.6	77198.2	0	3308.19	1278.27	11464.2	0	0.0227766	0.148503	0.153374	-0.125726	1000	0.000116713	0.000401023	0.000880494	0	0.000435487	0
sas11	0.5	1	0.1	100000	1024	2740104218	0.0535031	99998	dNNdSN	TRUE	reference	145245	77550.6	77198.2	0	3308.19	1278.27	11464.2	0	0.0227766	0.016483	1.38182	0.00629352	1000	0.000122066	0.000138208	0.0133526	0	0.000170612	7.21046e-298
sas11	0.5	1	0.1	100000	1024	2740104218	0.0535031	99998	dNSdSS	FALSE	reference	145245	77550.6	77198.2	0	3308.19	1278.27	11464.2	0	0.148503	NaN	NaN	NaN	1000	0.00039466	NA	NA	NaN	NA	NaN
sas11	0.5	1	0.1	100000	1024	2740104218	0.0535031	99998	dSNdSS	FALSE	alternate	145245	77550.6	77198.2	0	3308.19	1278.27	11464.2	0	0.016483	NaN	NaN	NaN	1000	0.000136681	NA	NA	NaN	NA	NaN
sas11	0.5	1	0.5	100000	1024	3032370486	0.0565826	99998	dNNdNS	TRUE	alternate	145342	77240.8	77411.7	0	7769.96	3112.63	6091.85	0	0.05346	0.0786942	0.679339	-0.0252342	1000	0.000172947	0.000291471	0.00340105	0	0.000347959	0
sas11	0.5	1	0.5	100000	1024	3032370486	0.0565826	99998	dNNdSN	TRUE	reference	145342	77240.8	77411.7	0	7769.96	3112.63	6091.85	0	0.05346	0.0402978	1.32662	0.0131623	1000	0.000179544	0.000217464	0.0079717	0	0.00027039	0
sas11	0.5	1	0.5	100000	1024	3032370486	0.0565826	99998	dNSdSS	FALSE	reference	145342	77240.8	77411.7	0	7769.96	3112.63	6091.85	0	0.0786942	NaN	NaN	NaN	1000	0.000287258	NA	NA	NaN	NA	NaN
sas11	0.5	1	0.5	100000	1024	3032370486	0.0565826	99998	dSNdSS	FALSE	alternate	145342	77240.8	77411.7	0	7769.96	3112.63	6091.85	0	0.0402978	NaN	NaN	NaN	1000	0.000223495	NA	NA	NaN	NA	NaN
sas11	0.5	1	1	100000	1024	1941233206	0.0577903	99998	dNNdSN	TRUE	reference	145348	77306.3	77339.9	0	9540.93	3902.17	3893.64	0	0.0656421	0.0504767	1.30044	0.0151654	1000	0.000194057	0.00023709	0.00703015	0	0.000300732	0
sas11	0.5	1	1	100000	1024	1941233206	0.0577903	99998	dNNdNS	TRUE	alternate	145348	77306.3	77339.9	0	9540.93	3902.17	3893.64	0	0.0656421	0.0503446	1.30386	0.0152975	1000	0.000198736	0.000230212	0.0072918	0	0.000295782	0
sas11	0.5	1	1	100000	1024	1941233206	0.0577903	99998	dNSdSS	FALSE	reference	145348	77306.3	77339.9	0	9540.93	3902.17	3893.64	0	0.0503446	NaN	NaN	NaN	1000	0.000229646	NA	NA	NaN	NA	NaN
sas11	0.5	1	1	100000	1024	1941233206	0.0577903	99998	dSNdSS	FALSE	alternate	145348	77306.3	77339.9	0	9540.93	3902.17	3893.64	0	0.0504767	NaN	NaN	NaN	1000	0.000236604	NA	NA	NaN	NA	NaN
sas11	0.5	1	1.5	100000	1024	3852260610	0.0585552	99998	dNNdSN	TRUE	reference	145085	77460.4	77448.2	0	10392.6	4261.27	2912.29	0	0.0716311	0.0550123	1.30209	0.0166188	1000	0.000197503	0.000245767	0.00686601	0	0.00030983	0
sas11	0.5	1	1.5	100000	1024	3852260610	0.0585552	99998	dNNdNS	TRUE	alternate	145085	77460.4	77448.2	0	10392.6	4261.27	2912.29	0	0.0716311	0.0376031	1.90493	0.034028	1000	0.000198323	0.000209235	0.0113413	0	0.00027139	0
sas11	0.5	1	1.5	100000	1024	3852260610	0.0585552	99998	dNSdSS	FALSE	reference	145085	77460.4	77448.2	0	10392.6	4261.27	2912.29	0	0.0376031	NaN	NaN	NaN	1000	0.000212682	NA	NA	NaN	NA	NaN
sas11	0.5	1	1.5	100000	1024	3852260610	0.0585552	99998	dSNdSS	FALSE	alternate	145085	77460.4	77448.2	0	10392.6	4261.27	2912.29	0	0.0550123	NaN	NaN	NaN	1000	0.000248768	NA	NA	NaN	NA	NaN
sas11	0.5	1	2	100000	1024	2131303689	0.0595512	99998	dNNdSN	TRUE	reference	145072	77406.8	77515	0	11000.4	4485.46	2379.11	0	0.0758273	0.0579466	1.30857	0.0178807	1000	0.000203484	0.000251084	0.00663489	0	0.000319997	0
sas11	0.5	1	2	100000	1024	2131303689	0.0595512	99998	dNNdNS	TRUE	alternate	145072	77406.8	77515	0	11000.4	4485.46	2379.11	0	0.0758273	0.0306923	2.47057	0.045135	1000	0.000199679	0.000186469	0.0160394	0	0.000267182	0
sas11	0.5	1	2	100000	1024	2131303689	0.0595512	99998	dNSdSS	FALSE	reference	145072	77406.8	77515	0	11000.4	4485.46	2379.11	0	0.0306923	NaN	NaN	NaN	1000	0.000190765	NA	NA	NaN	NA	NaN
sas11	0.5	1	2	100000	1024	2131303689	0.0595512	99998	dSNdSS	FALSE	alternate	145072	77406.8	77515	0	11000.4	4485.46	2379.11	0	0.0579466	NaN	NaN	NaN	1000	0.000253329	NA	NA	NaN	NA	NaN
sas11	0.5	1.5	0.1	100000	1024	312080150	0.0543088	99998	dNNdNS	TRUE	alternate	144975	77590.3	77429	0	3421.96	897.556	11972.8	0	0.0236039	0.154629	0.152648	-0.131026	1000	0.000114626	0.000417672	0.000907039	0	0.000416287	0
sas11	0.5	1.5	0.1	100000	1024	312080150	0.0543088	99998	dNNdSN	TRUE	reference	144975	77590.3	77429	0	3421.96	897.556	11972.8	0	0.0236039	0.0115679	2.04046	0.012036	1000	0.000120416	0.000109228	0.0212117	0	0.000162901	0
sas11	0.5	1.5	0.1	100000	1024	312080150	0.0543088	99998	dNSdSS	FALSE	reference	144975	77590.3	77429	0	3421.96	897.556	11972.8	0	0.154629	NaN	NaN	NaN	1000	0.000405757	NA	NA	NaN	NA	NaN
sas11	0.5	1.5	0.1	100000	1024	312080150	0.0543088	99998	dSNdSS	FALSE	alternate	144975	77590.3	77429	0	3421.96	897.556	11972.8	0	0.0115679	NaN	NaN	NaN	1000	0.000112766	NA	NA	NaN	NA	NaN
sas11	0.5	1.5	0.5	100000	1024	896495987	0.0570814	99998	dNNdNS	TRUE	alternate	145190	77391.7	77411.9	0	8339.58	2280.47	6504.02	0	0.0574389	0.0840183	0.683648	-0.0265794	1000	0.000179375	0.000313224	0.00340988	0	0.000344448	0
sas11	0.5	1.5	0.5	100000	1024	896495987	0.0570814	99998	dNNdSN	TRUE	reference	145190	77391.7	77411.9	0	8339.58	2280.47	6504.02	0	0.0574389	0.0294666	1.94929	0.0279723	1000	0.000182133	0.000179851	0.0136187	0	0.00025028	0
sas11	0.5	1.5	0.5	100000	1024	896495987	0.0570814	99998	dNSdSS	FALSE	reference	145190	77391.7	77411.9	0	8339.58	2280.47	6504.02	0	0.0840183	NaN	NaN	NaN	1000	0.000311559	NA	NA	NaN	NA	NaN
sas11	0.5	1.5	0.5	100000	1024	896495987	0.0570814	99998	dSNdSS	FALSE	alternate	145190	77391.7	77411.9	0	8339.58	2280.47	6504.02	0	0.0294666	NaN	NaN	NaN	1000	0.000178458	NA	NA	NaN	NA	NaN
sas11	0.5	1.5	1	100000	1024	2168262124	0.0587366	99998	dNNdNS	TRUE	alternate	144747	77570.3	77676.9	0	10386.9	2921.55	4312.16	0	0.0717591	0.0555141	1.29263	0.0162451	1000	0.000204224	0.000245436	0.00689862	0	0.000314548	0
sas11	0.5	1.5	1	100000	1024	2168262124	0.0587366	99998	dNNdSN	TRUE	reference	144747	77570.3	77676.9	0	10386.9	2921.55	4312.16	0	0.0717591	0.0376632	1.90528	0.0340959	1000	0.000195454	0.000202593	0.011931	0	0.000285386	0
sas11	0.5	1.5	1	100000	1024	2168262124	0.0587366	99998	dNSdSS	FALSE	reference	144747	77570.3	77676.9	0	10386.9	2921.55	4312.16	0	0.0555141	NaN	NaN	NaN	1000	0.000254724	NA	NA	NaN	NA	NaN
sas11	0.5	1.5	1	100000	1024	2168262124	0.0587366	99998	dSNdSS	FALSE	alternate	144747	77570.3	77676.9	0	10386.9	2921.55	4312.16	0	0.0376632	NaN	NaN	NaN	1000	0.000203205	NA	NA	NaN	NA	NaN
sas11	0.5	1.5	1.5	100000	1024	965273014	0.0595923	99998	dNNdNS	TRUE	alternate	145317	77444.1	77232.7	0	11452.3	3192.77	3232.29	0	0.0788089	0.0418514	1.88306	0.0369575	1000	0.000212558	0.000211288	0.0108066	0	0.000290238	0
sas11	0.5	1.5	1.5	100000	1024	965273014	0.0595923	99998	dNNdSN	TRUE	reference	145317	77444.1	77232.7	0	11452.3	3192.77	3232.29	0	0.0788089	0.0412267	1.9116	0.0375821	1000	0.000199462	0.000216236	0.011354	0	0.000302141	0
sas11	0.5	1.5	1.5	100000	1024	965273014	0.0595923	99998	dNSdSS	FALSE	reference	145317	77444.1	77232.7	0	11452.3	3192.77	3232.29	0	0.0418514	NaN	NaN	NaN	1000	0.000222859	NA	NA	NaN	NA	NaN
sas11	0.5	1.5	1.5	100000	1024	965273014	0.0595923	99998	dSNdSS	FALSE	alternate	145317	77444.1	77232.7	0	11452.3	3192.77	3232.29	0	0.0412267	NaN	NaN	NaN	1000	0.000213584	NA	NA	NaN	NA	NaN
sas11	0.5	1.5	2	100000	1024	3381750521	0.0610987	99998	dNNdSN	TRUE	reference	145215	77372.6	77406.5	0	12251.6	3419.4	2658.21	0	0.084369	0.0441939	1.90907	0.0401751	1000	0.000218035	0.000224596	0.0105088	0	0.000296039	0
sas11	0.5	1.5	2	100000	1024	3381750521	0.0610987	99998	dNNdNS	TRUE	alternate	145215	77372.6	77406.5	0	12251.6	3419.4	2658.21	0	0.084369	0.0343409	2.45681	0.0500282	1000	0.000219763	0.000194631	0.0152943	0	0.000287693	0
sas11	0.5	1.5	2	100000	1024	3381750521	0.0610987	99998	dNSdSS	FALSE	reference	145215	77372.6	77406.5	0	12251.6	3419.4	2658.21	0	0.0343409	NaN	NaN	NaN	1000	0.000194688	NA	NA	NaN	NA	NaN
sas11	0.5	1.5	2	100000	1024	3381750521	0.0610987	99998	dSNdSS	FALSE	alternate	145215	77372.6	77406.5	0	12251.6	3419.4	2658.21	0	0.0441939	NaN	NaN	NaN	1000	0.000218291	NA	NA	NaN	NA	NaN
sas11	0.5	2	0.1	100000	1024	2851539410	0.0546731	99998	dNNdNS	TRUE	alternate	145090	77485.9	77417.9	0	3513.5	708.253	12179.8	0	0.0242159	0.157326	0.153922	-0.13311	1000	0.000123332	0.000403903	0.00086509	0	0.000424087	0
sas11	0.5	2	0.1	100000	1024	2851539410	0.0546731	99998	dNNdSN	TRUE	reference	145090	77485.9	77417.9	0	3513.5	708.253	12179.8	0	0.0242159	0.00914042	2.64932	0.0150755	1000	0.000126471	0.000101671	0.0302246	0	0.000156628	0
sas11	0.5	2	0.1	100000	1024	2851539410	0.0546731	99998	dNSdSS	FALSE	reference	145090	77485.9	77417.9	0	3513.5	708.253	12179.8	0	0.157326	NaN	NaN	NaN	1000	0.000389724	NA	NA	NaN	NA	NaN
sas11	0.5	2	0.1	100000	1024	2851539410	0.0546731	99998	dSNdSS	FALSE	alternate	145090	77485.9	77417.9	0	3513.5	708.253	12179.8	0	0.00914042	NaN	NaN	NaN	1000	9.73032e-05	NA	NA	NaN	NA	NaN
sas11	0.5	2	0.5	100000	1024	1775693022	0.0579148	99998	dNNdNS	TRUE	alternate	145146	77464.7	77382.8	0	8687.2	1856.6	6830.3	0	0.0598513	0.0882664	0.678075	-0.0284152	1000	0.000183266	0.000302152	0.00313623	0	0.000364882	0
sas11	0.5	2	0.5	100000	1024	1775693022	0.0579148	99998	dNNdSN	TRUE	reference	145146	77464.7	77382.8	0	8687.2	1856.6	6830.3	0	0.0598513	0.0239671	2.49723	0.0358842	1000	0.000187279	0.000165355	0.0188617	0	0.000240037	0
sas11	0.5	2	0.5	100000	1024	1775693022	0.0579148	99998	dNSdSS	FALSE	reference	145146	77464.7	77382.8	0	8687.2	1856.6	6830.3	0	0.0882664	NaN	NaN	NaN	1000	0.000315146	NA	NA	NaN	NA	NaN
sas11	0.5	2	0.5	100000	1024	1775693022	0.0579148	99998	dSNdSS	FALSE	alternate	145146	77464.7	77382.8	0	8687.2	1856.6	6830.3	0	0.0239671	NaN	NaN	NaN	1000	0.00016427	NA	NA	NaN	NA	NaN
sas11	0.5	2	1	100000	1024	2168240372	0.0594517	99998	dNNdNS	TRUE	alternate	145084	77364.2	77546.1	0	10975.2	2343.48	4516.44	0	0.0756475	0.058242	1.29885	0.0174055	1000	0.000203301	0.000255591	0.00686453	0	0.00033494	0
sas11	0.5	2	1	100000	1024	2168240372	0.0594517	99998	dNNdSN	TRUE	reference	145084	77364.2	77546.1	0	10975.2	2343.48	4516.44	0	0.0756475	0.0302915	2.49732	0.045356	1000	0.000209577	0.000183127	0.0167241	0	0.000270421	0
sas11	0.5	2	1	100000	1024	2168240372	0.0594517	99998	dNSdSS	FALSE	reference	145084	77364.2	77546.1	0	10975.2	2343.48	4516.44	0	0.058242	NaN	NaN	NaN	1000	0.000253206	NA	NA	NaN	NA	NaN
sas11	0.5	2	1	100000	1024	2168240372	0.0594517	99998	dSNdSS	FALSE	alternate	145084	77364.2	77546.1	0	10975.2	2343.48	4516.44	0	0.0302915	NaN	NaN	NaN	1000	0.000187703	NA	NA	NaN	NA	NaN
sas11	0.5	2	1.5	100000	1024	2017148361	0.0611009	99998	dNNdNS	TRUE	alternate	145295	77340.9	77357.6	0	12226.5	2639.48	3463.87	0	0.0841495	0.0447774	1.87928	0.0393721	1000	0.000207672	0.00022021	0.0105912	0	0.000295145	0
sas11	0.5	2	1.5	100000	1024	2017148361	0.0611009	99998	dNNdSN	TRUE	reference	145295	77340.9	77357.6	0	12226.5	2639.48	3463.87	0	0.0841495	0.0341278	2.46572	0.0500217	1000	0.00021218	0.000191102	0.015398	0	0.000285415	0
sas11	0.5	2	1.5	100000	1024	2017148361	0.0611009	99998	dNSdSS	FALSE	reference	145295	77340.9	77357.6	0	12226.5	2639.48	3463.87	0	0.0447774	NaN	NaN	NaN	1000	0.000226272	NA	NA	NaN	NA	NaN
sas11	0.5	2	1.5	100000	1024	2017148361	0.0611009	99998	dSNdSS	FALSE	alternate	145295	77340.9	77357.6	0	12226.5	2639.48	3463.87	0	0.0341278	NaN	NaN	NaN	1000	0.000192129	NA	NA	NaN	NA	NaN
sas11	0.5	2	2	100000	1024	325668705	0.0626757	99998	dNNdNS	TRUE	alternate	145170	77256.8	77567.7	0	13117.1	2829.98	2855.27	0	0.0903571	0.0368101	2.45469	0.0535471	1000	0.000227927	0.000204719	0.0147355	0	0.000298089	0
sas11	0.5	2	2	100000	1024	325668705	0.0626757	99998	dNNdSN	TRUE	reference	145170	77256.8	77567.7	0	13117.1	2829.98	2855.27	0	0.0903571	0.0366308	2.4667	0.0537263	1000	0.000219159	0.000198206	0.0143757	0	0.000293006	0
sas11	0.5	2	2	100000	1024	325668705	0.0626757	99998	dNSdSS	FALSE	reference	145170	77256.8	77567.7	0	13117.1	2829.98	2855.27	0	0.0368101	NaN	NaN	NaN	1000	0.000198553	NA	NA	NaN	NA	NaN
sas11	0.5	2	2	100000	1024	325668705	0.0626757	99998	dSNdSS	FALSE	alternate	145170	77256.8	77567.7	0	13117.1	2829.98	2855.27	0	0.0366308	NaN	NaN	NaN	1000	0.000207547	NA	NA	NaN	NA	NaN
sas11	1	0.1	0.1	100000	1024	869674896	0.0539484	99998	dNNdNS	TRUE	alternate	145444	77175.5	77374.3	0	2137.12	6970.49	7076.59	0	0.0146937	0.0914591	0.160659	-0.0767654	1000	9.43423e-05	0.000324911	0.00108922	0	0.000322783	0
sas11	1	0.1	0.1	100000	1024	869674896	0.0539484	99998	dNNdSN	TRUE	reference	145444	77175.5	77374.3	0	2137.12	6970.49	7076.59	0	0.0146937	0.0903201	0.162685	-0.0756264	1000	9.62281e-05	0.000326406	0.00112247	0	0.000319927	0
sas11	1	0.1	0.1	100000	1024	869674896	0.0539484	99998	dNSdSS	FALSE	reference	145444	77175.5	77374.3	0	2137.12	6970.49	7076.59	0	0.0914591	NaN	NaN	NaN	1000	0.000311072	NA	NA	NaN	NA	NaN
sas11	1	0.1	0.1	100000	1024	869674896	0.0539484	99998	dSNdSS	FALSE	alternate	145444	77175.5	77374.3	0	2137.12	6970.49	7076.59	0	0.0903201	NaN	NaN	NaN	1000	0.000307499	NA	NA	NaN	NA	NaN
sas11	1	0.1	0.5	100000	1024	2820979026	0.0539568	99998	dNNdSN	TRUE	reference	145375	77254.1	77364.4	0	3158.36	10651.1	2377.27	0	0.0217255	0.137871	0.157579	-0.116145	1000	0.000112434	0.000361897	0.000984741	0	0.000392639	0
sas11	1	0.1	0.5	100000	1024	2820979026	0.0539568	99998	dNNdNS	TRUE	alternate	145375	77254.1	77364.4	0	3158.36	10651.1	2377.27	0	0.0217255	0.0307281	0.707024	-0.0090026	1000	0.000114924	0.000192721	0.00544106	0	0.000209688	0
sas11	1	0.1	0.5	100000	1024	2820979026	0.0539568	99998	dNSdSS	FALSE	reference	145375	77254.1	77364.4	0	3158.36	10651.1	2377.27	0	0.0307281	NaN	NaN	NaN	1000	0.000189937	NA	NA	NaN	NA	NaN
sas11	1	0.1	0.5	100000	1024	2820979026	0.0539568	99998	dSNdSS	FALSE	alternate	145375	77254.1	77364.4	0	3158.36	10651.1	2377.27	0	0.137871	NaN	NaN	NaN	1000	0.000378515	NA	NA	NaN	NA	NaN
sas11	1	0.1	1	100000	1024	275319123	0.0539274	99998	dNNdSN	TRUE	reference	145122	77459.9	77412	0	3318.87	11540.1	1318.89	0	0.0228695	0.148982	0.153505	-0.126113	1000	0.00011959	0.000401931	0.000898204	0	0.000415008	0
sas11	1	0.1	1	100000	1024	275319123	0.0539274	99998	dNNdNS	TRUE	alternate	145122	77459.9	77412	0	3318.87	11540.1	1318.89	0	0.0228695	0.0170373	1.34232	0.00583216	1000	0.000115142	0.000139716	0.0130129	0	0.000178021	2.1135e-235
sas11	1	0.1	1	100000	1024	275319123	0.0539274	99998	dNSdSS	FALSE	reference	145122	77459.9	77412	0	3318.87	11540.1	1318.89	0	0.0170373	NaN	NaN	NaN	1000	0.000142419	NA	NA	NaN	NA	NaN
sas11	1	0.1	1	100000	1024	275319123	0.0539274	99998	dSNdSS	FALSE	alternate	145122	77459.9	77412	0	3318.87	11540.1	1318.89	0	0.148982	NaN	NaN	NaN	1000	0.000391534	NA	NA	NaN	NA	NaN
sas11	1	0.1	1.5	100000	1024	3536652837	0.0537557	99998	dNNdSN	TRUE	reference	145324	77246.3	77423.7	0	3397.54	11805.1	923.797	0	0.023379	0.152824	0.152981	-0.129445	1000	0.000125375	0.000383192	0.000871647	0	0.000414229	0
sas11	1	0.1	1.5	100000	1024	3536652837	0.0537557	99998	dNNdNS	TRUE	alternate	145324	77246.3	77423.7	0	3397.54	11805.1	923.797	0	0.023379	0.0119317	1.95941	0.0114473	1000	0.000113682	0.000116956	0.0205483	0	0.00016995	0
sas11	1	0.1	1.5	100000	1024	3536652837	0.0537557	99998	dNSdSS	FALSE	reference	145324	77246.3	77423.7	0	3397.54	11805.1	923.797	0	0.0119317	NaN	NaN	NaN	1000	0.000117445	NA	NA	NaN	NA	NaN
sas11	1	0.1	1.5	100000	1024	3536652837	0.0537557	99998	dSNdSS	FALSE	alternate	145324	77246.3	77423.7	0	3397.54	11805.1	923.797	0	0.152824	NaN	NaN	NaN	1000	0.000379478	NA	NA	NaN	NA	NaN
sas11	1	0.1	2	100000	1024	1208226831	0.0545092	99998	dNNdSN	TRUE	reference	145347	77345.9	77301	0	3497.12	12137.4	717.946	0	0.0240605	0.156923	0.153327	-0.132863	1000	0.000118415	0.000398945	0.000898708	0	0.000410366	0
sas11	1	0.1	2	100000	1024	1208226831	0.0545092	99998	dNNdNS	TRUE	alternate	145347	77345.9	77301	0	3497.12	12137.4	717.946	0	0.0240605	0.00928766	2.59059	0.0147728	1000	0.000120989	9.55369e-05	0.0305546	0	0.000153972	0
sas11	1	0.1	2	100000	1024	1208226831	0.0545092	99998	dNSdSS	FALSE	reference	145347	77345.9	77301	0	3497.12	12137.4	717.946	0	0.00928766	NaN	NaN	NaN	1000	0.000101868	NA	NA	NaN	NA	NaN
sas11	1	0.1	2	100000	1024	1208226831	0.0545092	99998	dSNdSS	FALSE	alternate	145347	77345.9	77301	0	3497.12	12137.4	717.946	0	0.156923	NaN	NaN	NaN	1000	0.000433957	NA	NA	NaN	NA	NaN
sas11	1	0.5	0.1	100000	1024	3715485016	0.0544439	99998	dNNdNS	TRUE	alternate	145141	77256.9	77596.5	0	3104.35	2357.01	10871.5	0	0.0213886	0.140103	0.152664	-0.118714	1000	0.0001114	0.000374476	0.000905582	0	0.000395456	0
sas11	1	0.5	0.1	100000	1024	3715485016	0.0544439	99998	dNNdSN	TRUE	reference	145141	77256.9	77596.5	0	3104.35	2357.01	10871.5	0	0.0213886	0.0305087	0.701064	-0.00912015	1000	0.000114651	0.000182262	0.00558612	0	0.000212413	0
sas11	1	0.5	0.1	100000	1024	3715485016	0.0544439	99998	dNSdSS	FALSE	reference	145141	77256.9	77596.5	0	3104.35	2357.01	10871.5	0	0.140103	NaN	NaN	NaN	1000	0.000383326	NA	NA	NaN	NA	NaN
sas11	1	0.5	0.1	100000	1024	3715485016	0.0544439	99998	dSNdSS	FALSE	alternate	145141	77256.9	77596.5	0	3104.35	2357.01	10871.5	0	0.0305087	NaN	NaN	NaN	1000	0.000189891	NA	NA	NaN	NA	NaN
sas11	1	0.5	0.5	100000	1024	1722275300	0.0559026	99998	dNNdNS	TRUE	alternate	145511	77217.7	77265.4	0	6602.96	5061.7	5105.79	0	0.0453778	0.0660812	0.686698	-0.0207034	1000	0.000163426	0.000261957	0.00382383	0	0.000307581	0
sas11	1	0.5	0.5	100000	1024	1722275300	0.0559026	99998	dNNdSN	TRUE	reference	145511	77217.7	77265.4	0	6602.96	5061.7	5105.79	0	0.0453778	0.065551	0.692251	-0.0201732	1000	0.000163821	0.000268044	0.00374067	0	0.000307595	0
sas11	1	0.5	0.5	100000	1024	1722275300	0.0559026	99998	dNSdSS	FALSE	reference	145511	77217.7	77265.4	0	6602.96	5061.7	5105.79	0	0.0660812	NaN	NaN	NaN	1000	0.000279152	NA	NA	NaN	NA	NaN
sas11	1	0.5	0.5	100000	1024	1722275300	0.0559026	99998	dSNdSS	FALSE	alternate	145511	77217.7	77265.4	0	6602.96	5061.7	5105.79	0	0.065551	NaN	NaN	NaN	1000	0.00026176	NA	NA	NaN	NA	NaN
sas11	1	0.5	1	100000	1024	2861369386	0.0569605	99998	dNNdSN	TRUE	reference	145188	77334.4	77471.6	0	7827.88	6060.09	3199.82	0	0.0539155	0.0783622	0.688029	-0.0244467	1000	0.000179504	0.000289895	0.00337726	0	0.000335272	0
sas11	1	0.5	1	100000	1024	2861369386	0.0569605	99998	dNNdNS	TRUE	alternate	145188	77334.4	77471.6	0	7827.88	6060.09	3199.82	0	0.0539155	0.0413032	1.30536	0.0126123	1000	0.000174906	0.000213385	0.00784874	0	0.000272472	0
sas11	1	0.5	1	100000	1024	2861369386	0.0569605	99998	dNSdSS	FALSE	reference	145188	77334.4	77471.6	0	7827.88	6060.09	3199.82	0	0.0413032	NaN	NaN	NaN	1000	0.000210611	NA	NA	NaN	NA	NaN
sas11	1	0.5	1	100000	1024	2861369386	0.0569605	99998	dSNdSS	FALSE	alternate	145188	77334.4	77471.6	0	7827.88	6060.09	3199.82	0	0.0783622	NaN	NaN	NaN	1000	0.000292991	NA	NA	NaN	NA	NaN
sas11	1	0.5	1.5	100000	1024	3904470063	0.0571544	99998	dNNdSN	TRUE	reference	144841	77550	77603.5	0	8323.64	6493.87	2328.47	0	0.0574676	0.083738	0.686279	-0.0262703	1000	0.000180887	0.000302777	0.00331207	0	0.000349983	0
sas11	1	0.5	1.5	100000	1024	3904470063	0.0571544	99998	dNNdNS	TRUE	alternate	144841	77550	77603.5	0	8323.64	6493.87	2328.47	0	0.0574676	0.0300046	1.91529	0.027463	1000	0.000185702	0.000186092	0.0133026	0	0.000254847	0
sas11	1	0.5	1.5	100000	1024	3904470063	0.0571544	99998	dNSdSS	FALSE	reference	144841	77550	77603.5	0	8323.64	6493.87	2328.47	0	0.0300046	NaN	NaN	NaN	1000	0.000179816	NA	NA	NaN	NA	NaN
sas11	1	0.5	1.5	100000	1024	3904470063	0.0571544	99998	dSNdSS	FALSE	alternate	144841	77550	77603.5	0	8323.64	6493.87	2328.47	0	0.083738	NaN	NaN	NaN	1000	0.000305501	NA	NA	NaN	NA	NaN
sas11	1	0.5	2	100000	1024	2815006510	0.0576439	99998	dNNdSN	TRUE	reference	145104	77506.8	77383.7	0	8677.89	6784.17	1830.75	0	0.0598048	0.0875301	0.683248	-0.0277253	1000	0.000185351	0.000313732	0.00315937	0	0.000348265	0
sas11	1	0.5	2	100000	1024	2815006510	0.0576439	99998	dNNdNS	TRUE	alternate	145104	77506.8	77383.7	0	8677.89	6784.17	1830.75	0	0.0598048	0.0236581	2.52788	0.0361467	1000	0.000185836	0.000165383	0.0183221	0	0.000247872	0
sas11	1	0.5	2	100000	1024	2815006510	0.0576439	99998	dNSdSS	FALSE	reference	145104	77506.8	77383.7	0	8677.89	6784.17	1830.75	0	0.0236581	NaN	NaN	NaN	1000	0.000165998	NA	NA	NaN	NA	NaN
sas11	1	0.5	2	100000	1024	2815006510	0.0576439	99998	dSNdSS	FALSE	alternate	145104	77506.8	77383.7	0	8677.89	6784.17	1830.75	0	0.0875301	NaN	NaN	NaN	1000	0.000308651	NA	NA	NaN	NA	NaN
sas11	1	1	0.1	100000	1024	2136206260	0.053488	99998	dNNdNS	TRUE	alternate	145034	77550.9	77409.2	0	3273.21	1297.48	11475.4	0	0.0225686	0.148243	0.15224	-0.125675	1000	0.000115312	0.000378594	0.000885217	0	0.000399023	0
sas11	1	1	0.1	100000	1024	2136206260	0.053488	99998	dNNdSN	TRUE	reference	145034	77550.9	77409.2	0	3273.21	1297.48	11475.4	0	0.0225686	0.0167306	1.34894	0.00583797	1000	0.000118665	0.000135955	0.0132977	0	0.000183422	2.64791e-222
sas11	1	1	0.1	100000	1024	2136206260	0.053488	99998	dNSdSS	FALSE	reference	145034	77550.9	77409.2	0	3273.21	1297.48	11475.4	0	0.148243	NaN	NaN	NaN	1000	0.0003924	NA	NA	NaN	NA	NaN
sas11	1	1	0.1	100000	1024	2136206260	0.053488	99998	dSNdSS	FALSE	alternate	145034	77550.9	77409.2	0	3273.21	1297.48	11475.4	0	0.0167306	NaN	NaN	NaN	1000	0.000142081	NA	NA	NaN	NA	NaN
sas11	1	1	0.5	100000	1024	203413015	0.0565994	99998	dNNdNS	TRUE	alternate	145251	77466.7	77276	0	7756.93	3159.63	6062.91	0	0.0534035	0.0784578	0.680665	-0.0250543	1000	0.000174933	0.000282899	0.00339791	0	0.000340322	0
sas11	1	1	0.5	100000	1024	203413015	0.0565994	99998	dNNdSN	TRUE	reference	145251	77466.7	77276	0	7756.93	3159.63	6062.91	0	0.0534035	0.0407869	1.30933	0.0126166	1000	0.000179516	0.000217439	0.00802174	0	0.000267694	0
sas11	1	1	0.5	100000	1024	203413015	0.0565994	99998	dNSdSS	FALSE	reference	145251	77466.7	77276	0	7756.93	3159.63	6062.91	0	0.0784578	NaN	NaN	NaN	1000	0.000304949	NA	NA	NaN	NA	NaN
sas11	1	1	0.5	100000	1024	203413015	0.0565994	99998	dSNdSS	FALSE	alternate	145251	77466.7	77276	0	7756.93	3159.63	6062.91	0	0.0407869	NaN	NaN	NaN	1000	0.000204452	NA	NA	NaN	NA	NaN
sas11	1	1	1	100000	1024	2815006499	0.0578426	99998	dNNdSN	TRUE	reference	144876	77570.8	77547.7	0	9524.15	3920.86	3907.44	0	0.0657402	0.0505456	1.30061	0.0151946	1000	0.00019527	0.000242931	0.00731904	0	0.000300163	0
sas11	1	1	1	100000	1024	2815006499	0.0578426	99998	dNNdNS	TRUE	alternate	144876	77570.8	77547.7	0	9524.15	3920.86	3907.44	0	0.0657402	0.0503876	1.30469	0.0153526	1000	0.000186016	0.000227236	0.00722556	0	0.000304699	0
sas11	1	1	1	100000	1024	2815006499	0.0578426	99998	dNSdSS	FALSE	reference	144876	77570.8	77547.7	0	9524.15	3920.86	3907.44	0	0.0503876	NaN	NaN	NaN	1000	0.000235277	NA	NA	NaN	NA	NaN
sas11	1	1	1	100000	1024	2815006499	0.0578426	99998	dSNdSS	FALSE	alternate	144876	77570.8	77547.7	0	9524.15	3920.86	3907.44	0	0.0505456	NaN	NaN	NaN	1000	0.00023971	NA	NA	NaN	NA	NaN
sas11	1	1	1.5	100000	1024	203413017	0.0586325	99998	dNNdSN	TRUE	reference	145240	77388.8	77365.2	0	10369.4	4280.01	2940	0	0.0713949	0.0553054	1.29092	0.0160895	1000	0.000199061	0.000242825	0.00671152	0	0.000317467	0
sas11	1	1	1.5	100000	1024	203413017	0.0586325	99998	dNNdNS	TRUE	alternate	145240	77388.8	77365.2	0	10369.4	4280.01	2940	0	0.0713949	0.0380016	1.87873	0.0333932	1000	0.000196628	0.0002027	0.0114504	0	0.000286525	0
sas11	1	1	1.5	100000	1024	203413017	0.0586325	99998	dNSdSS	FALSE	reference	145240	77388.8	77365.2	0	10369.4	4280.01	2940	0	0.0380016	NaN	NaN	NaN	1000	0.000211564	NA	NA	NaN	NA	NaN
sas11	1	1	1.5	100000	1024	203413017	0.0586325	99998	dSNdSS	FALSE	alternate	145240	77388.8	77365.2	0	10369.4	4280.01	2940	0	0.0553054	NaN	NaN	NaN	1000	0.000249676	NA	NA	NaN	NA	NaN
sas11	1	1	2	100000	1024	799765772	0.0596515	99998	dNNdSN	TRUE	reference	145256	77522.9	77215	0	10992.9	4536.39	2365.83	0	0.0756792	0.0585167	1.29329	0.0171625	1000	0.000205397	0.00024425	0.006435	0	0.000330192	0
sas11	1	1	2	100000	1024	799765772	0.0596515	99998	dNNdNS	TRUE	alternate	145256	77522.9	77215	0	10992.9	4536.39	2365.83	0	0.0756792	0.0306396	2.46998	0.0450396	1000	0.000210526	0.000196068	0.0167439	0	0.000274396	0
sas11	1	1	2	100000	1024	799765772	0.0596515	99998	dNSdSS	FALSE	reference	145256	77522.9	77215	0	10992.9	4536.39	2365.83	0	0.0306396	NaN	NaN	NaN	1000	0.00018411	NA	NA	NaN	NA	NaN
sas11	1	1	2	100000	1024	799765772	0.0596515	99998	dSNdSS	FALSE	alternate	145256	77522.9	77215	0	10992.9	4536.39	2365.83	0	0.0585167	NaN	NaN	NaN	1000	0.000249516	NA	NA	NaN	NA	NaN
sas11	1	1.5	0.1	100000	1024	2539060541	0.0543836	99998	dNNdNS	TRUE	alternate	145086	77511.3	77397.2	0	3417.39	910.673	11986.7	0	0.0235543	0.154873	0.152088	-0.131318	1000	0.000117727	0.000414113	0.000858954	0	0.00042083	0
sas11	1	1.5	0.1	100000	1024	2539060541	0.0543836	99998	dNNdSN	TRUE	reference	145086	77511.3	77397.2	0	3417.39	910.673	11986.7	0	0.0235543	0.0117489	2.00481	0.0118054	1000	0.000121651	0.000112795	0.0216258	0	0.00016252	0
sas11	1	1.5	0.1	100000	1024	2539060541	0.0543836	99998	dNSdSS	FALSE	reference	145086	77511.3	77397.2	0	3417.39	910.673	11986.7	0	0.154873	NaN	NaN	NaN	1000	0.000394401	NA	NA	NaN	NA	NaN
sas11	1	1.5	0.1	100000	1024	2539060541	0.0543836	99998	dSNdSS	FALSE	alternate	145086	77511.3	77397.2	0	3417.39	910.673	11986.7	0	0.0117489	NaN	NaN	NaN	1000	0.0001196	NA	NA	NaN	NA	NaN
sas11	1	1.5	0.5	100000	1024	1186590459	0.0572135	99998	dNNdNS	TRUE	alternate	145080	77549	77365.2	0	8321.18	2313.7	6528.83	0	0.0573559	0.0843898	0.679654	-0.0270339	1000	0.000179901	0.000306708	0.00323521	0	0.000355725	0
sas11	1	1.5	0.5	100000	1024	1186590459	0.0572135	99998	dNNdSN	TRUE	reference	145080	77549	77365.2	0	8321.18	2313.7	6528.83	0	0.0573559	0.0298354	1.92241	0.0275205	1000	0.000177026	0.000185998	0.0128332	0	0.000257968	0
sas11	1	1.5	0.5	100000	1024	1186590459	0.0572135	99998	dNSdSS	FALSE	reference	145080	77549	77365.2	0	8321.18	2313.7	6528.83	0	0.0843898	NaN	NaN	NaN	1000	0.000301331	NA	NA	NaN	NA	NaN
sas11	1	1.5	0.5	100000	1024	1186590459	0.0572135	99998	dSNdSS	FALSE	alternate	145080	77549	77365.2	0	8321.18	2313.7	6528.83	0	0.0298354	NaN	NaN	NaN	1000	0.000183497	NA	NA	NaN	NA	NaN
sas11	1	1.5	1	100000	1024	610357972	0.0586436	99998	dNNdNS	TRUE	alternate	145015	77534	77444.7	0	10345.5	2939.4	4307.78	0	0.0713411	0.0556239	1.28256	0.0157172	1000	0.000198474	0.000246636	0.00649833	0	0.000316575	0
sas11	1	1.5	1	100000	1024	610357972	0.0586436	99998	dNNdSN	TRUE	reference	145015	77534	77444.7	0	10345.5	2939.4	4307.78	0	0.0713411	0.0379111	1.8818	0.0334299	1000	0.000202885	0.000207877	0.0113212	0	0.000289143	0
sas11	1	1.5	1	100000	1024	610357972	0.0586436	99998	dNSdSS	FALSE	reference	145015	77534	77444.7	0	10345.5	2939.4	4307.78	0	0.0556239	NaN	NaN	NaN	1000	0.000248428	NA	NA	NaN	NA	NaN
sas11	1	1.5	1	100000	1024	610357972	0.0586436	99998	dSNdSS	FALSE	alternate	145015	77534	77444.7	0	10345.5	2939.4	4307.78	0	0.0379111	NaN	NaN	NaN	1000	0.000215176	NA	NA	NaN	NA	NaN
sas11	1	1.5	1.5	100000	1024	4176135913	0.0597545	99998	dNNdSN	TRUE	reference	145252	77333.5	77408.7	0	11493.9	3217.62	3214.48	0	0.0791309	0.0416071	1.90186	0.0375239	1000	0.000201458	0.000213731	0.0108889	0	0.000304903	0
sas11	1	1.5	1.5	100000	1024	4176135913	0.0597545	99998	dNNdNS	TRUE	alternate	145252	77333.5	77408.7	0	11493.9	3217.62	3214.48	0	0.0791309	0.041526	1.90557	0.0376049	1000	0.000207311	0.000224592	0.0109873	0	0.000302588	0
sas11	1	1.5	1.5	100000	1024	4176135913	0.0597545	99998	dNSdSS	FALSE	reference	145252	77333.5	77408.7	0	11493.9	3217.62	3214.48	0	0.041526	NaN	NaN	NaN	1000	0.000214769	NA	NA	NaN	NA	NaN
sas11	1	1.5	1.5	100000	1024	4176135913	0.0597545	99998	dSNdSS	FALSE	alternate	145252	77333.5	77408.7	0	11493.9	3217.62	3214.48	0	0.0416071	NaN	NaN	NaN	1000	0.000212801	NA	NA	NaN	NA	NaN
sas11	1	1.5	2	100000	1024	300707978	0.0610031	99998	dNNdSN	TRUE	reference	144778	77699	77517	0	12168	3464.94	2667.63	0	0.0840459	0.0445943	1.88468	0.0394515	1000	0.000212668	0.00021952	0.0104316	0	0.000304984	0
sas11	1	1.5	2	100000	1024	300707978	0.0610031	99998	dNNdNS	TRUE	alternate	144778	77699	77517	0	12168	3464.94	2667.63	0	0.0840459	0.0344135	2.44224	0.0496324	1000	0.000216924	0.000199609	0.0147635	0	0.000288312	0
sas11	1	1.5	2	100000	1024	300707978	0.0610031	99998	dNSdSS	FALSE	reference	144778	77699	77517	0	12168	3464.94	2667.63	0	0.0344135	NaN	NaN	NaN	1000	0.000192333	NA	NA	NaN	NA	NaN
sas11	1	1.5	2	100000	1024	300707978	0.0610031	99998	dSNdSS	FALSE	alternate	144778	77699	77517	0	12168	3464.94	2667.63	0	0.0445943	NaN	NaN	NaN	1000	0.000231318	NA	NA	NaN	NA	NaN
sas11	1	2	0.1	100000	1024	2905794867	0.0545151	99998	dNNdNS	TRUE	alternate	145025	77502.9	77466.1	0	3461.55	710.646	12182	0	0.0238686	0.157256	0.151782	-0.133387	1000	0.000114164	0.000397503	0.000858983	0	0.000402898	0
sas11	1	2	0.1	100000	1024	2905794867	0.0545151	99998	dNNdSN	TRUE	reference	145025	77502.9	77466.1	0	3461.55	710.646	12182	0	0.0238686	0.00916928	2.60311	0.0146994	1000	0.000124092	0.000102849	0.0314601	0	0.000154626	0
sas11	1	2	0.1	100000	1024	2905794867	0.0545151	99998	dNSdSS	FALSE	reference	145025	77502.9	77466.1	0	3461.55	710.646	12182	0	0.157256	NaN	NaN	NaN	1000	0.000389858	NA	NA	NaN	NA	NaN
sas11	1	2	0.1	100000	1024	2905794867	0.0545151	99998	dSNdSS	FALSE	alternate	145025	77502.9	77466.1	0	3461.55	710.646	12182	0	0.00916928	NaN	NaN	NaN	1000	0.000100908	NA	NA	NaN	NA	NaN
sas11	1	2	0.5	100000	1024	557172193	0.057839	99998	dNNdNS	TRUE	alternate	145239	77439.2	77315.8	0	8742.9	1833.09	6775.35	0	0.0601967	0.0876322	0.686924	-0.0274355	1000	0.000179789	0.000323401	0.0033569	0	0.000367344	0
sas11	1	2	0.5	100000	1024	557172193	0.057839	99998	dNNdSN	TRUE	reference	145239	77439.2	77315.8	0	8742.9	1833.09	6775.35	0	0.0601967	0.0236714	2.54301	0.0365253	1000	0.000186249	0.000161458	0.0187945	0	0.000237777	0
sas11	1	2	0.5	100000	1024	557172193	0.057839	99998	dNSdSS	FALSE	reference	145239	77439.2	77315.8	0	8742.9	1833.09	6775.35	0	0.0876322	NaN	NaN	NaN	1000	0.000304174	NA	NA	NaN	NA	NaN
sas11	1	2	0.5	100000	1024	557172193	0.057839	99998	dSNdSS	FALSE	alternate	145239	77439.2	77315.8	0	8742.9	1833.09	6775.35	0	0.0236714	NaN	NaN	NaN	1000	0.000162481	NA	NA	NaN	NA	NaN
sas11	1	2	1	100000	1024	410501158	0.0595345	99998	dNNdNS	TRUE	alternate	144930	77421	77642.7	0	10980.1	2364.6	4515.28	0	0.0757614	0.0581545	1.30276	0.0176069	1000	0.00020396	0.000247454	0.00671941	0	0.000317206	0
sas11	1	2	1	100000	1024	410501158	0.0595345	99998	dNNdSN	TRUE	reference	144930	77421	77642.7	0	10980.1	2364.6	4515.28	0	0.0757614	0.0305421	2.48056	0.0452193	1000	0.000202164	0.000189038	0.0165403	0	0.000269187	0
sas11	1	2	1	100000	1024	410501158	0.0595345	99998	dNSdSS	FALSE	reference	144930	77421	77642.7	0	10980.1	2364.6	4515.28	0	0.0581545	NaN	NaN	NaN	1000	0.000254639	NA	NA	NaN	NA	NaN
sas11	1	2	1	100000	1024	410501158	0.0595345	99998	dSNdSS	FALSE	alternate	144930	77421	77642.7	0	10980.1	2364.6	4515.28	0	0.0305421	NaN	NaN	NaN	1000	0.000180168	NA	NA	NaN	NA	NaN
sas11	1	2	1.5	100000	1024	4108998752	0.0611154	99998	dNNdNS	TRUE	alternate	145352	77279.3	77362.8	0	12262.8	2632.7	3438.79	0	0.084366	0.0444502	1.89799	0.0399158	1000	0.000214238	0.000222082	0.0102377	0	0.0002944	0
sas11	1	2	1.5	100000	1024	4108998752	0.0611154	99998	dNNdSN	TRUE	reference	145352	77279.3	77362.8	0	12262.8	2632.7	3438.79	0	0.084366	0.0340673	2.47645	0.0502987	1000	0.000210873	0.000196852	0.014971	0	0.000297502	0
sas11	1	2	1.5	100000	1024	4108998752	0.0611154	99998	dNSdSS	FALSE	reference	145352	77279.3	77362.8	0	12262.8	2632.7	3438.79	0	0.0444502	NaN	NaN	NaN	1000	0.000227248	NA	NA	NaN	NA	NaN
sas11	1	2	1.5	100000	1024	4108998752	0.0611154	99998	dSNdSS	FALSE	alternate	145352	77279.3	77362.8	0	12262.8	2632.7	3438.79	0	0.0340673	NaN	NaN	NaN	1000	0.000191795	NA	NA	NaN	NA	NaN
sas11	1	2	2	100000	1024	4226393595	0.0627463	99998	dNNdNS	TRUE	alternate	144931	77364	77699.1	0	13125.6	2839.91	2858.02	0	0.0905644	0.0367832	2.46212	0.0537812	1000	0.000212083	0.00019679	0.0147325	0	0.000289929	0
sas11	1	2	2	100000	1024	4226393595	0.0627463	99998	dNNdSN	TRUE	reference	144931	77364	77699.1	0	13125.6	2839.91	2858.02	0	0.0905644	0.0367084	2.46713	0.053856	1000	0.000220414	0.000204873	0.0146737	0	0.000297173	0
sas11	1	2	2	100000	1024	4226393595	0.0627463	99998	dNSdSS	FALSE	reference	144931	77364	77699.1	0	13125.6	2839.91	2858.02	0	0.0367832	NaN	NaN	NaN	1000	0.0002082	NA	NA	NaN	NA	NaN
sas11	1	2	2	100000	1024	4226393595	0.0627463	99998	dSNdSS	FALSE	alternate	144931	77364	77699.1	0	13125.6	2839.91	2858.02	0	0.0367084	NaN	NaN	NaN	1000	0.000209255	NA	NA	NaN	NA	NaN
sas11	2	0.1	0.1	100000	1024	795372013	0.0540374	99998	dNNdNS	TRUE	alternate	145219	77283.3	77492.1	0	2142.64	7008.79	7059.48	0	0.0147546	0.0910993	0.161961	-0.0763447	1000	9.16824e-05	0.000308302	0.00114259	0	0.000324575	0
sas11	2	0.1	0.1	100000	1024	795372013	0.0540374	99998	dNNdSN	TRUE	reference	145219	77283.3	77492.1	0	2142.64	7008.79	7059.48	0	0.0147546	0.0906896	0.162693	-0.075935	1000	9.63137e-05	0.000314841	0.00109725	0	0.000328334	0
sas11	2	0.1	0.1	100000	1024	795372013	0.0540374	99998	dNSdSS	FALSE	reference	145219	77283.3	77492.1	0	2142.64	7008.79	7059.48	0	0.0910993	NaN	NaN	NaN	1000	0.000320414	NA	NA	NaN	NA	NaN
sas11	2	0.1	0.1	100000	1024	795372013	0.0540374	99998	dSNdSS	FALSE	alternate	145219	77283.3	77492.1	0	2142.64	7008.79	7059.48	0	0.0906896	NaN	NaN	NaN	1000	0.000311772	NA	NA	NaN	NA	NaN
sas11	2	0.1	0.5	100000	1024	678273690	0.0540847	99998	dNNdSN	TRUE	reference	144863	77476.5	77654.5	0	3119.87	10710	2395.23	0	0.0215367	0.138235	0.155798	-0.116698	1000	0.000109413	0.000374138	0.000942327	0	0.000382999	0
sas11	2	0.1	0.5	100000	1024	678273690	0.0540847	99998	dNNdNS	TRUE	alternate	144863	77476.5	77654.5	0	3119.87	10710	2395.23	0	0.0215367	0.0308447	0.69823	-0.009308	1000	0.000111915	0.000187137	0.00541901	0	0.000216921	0
sas11	2	0.1	0.5	100000	1024	678273690	0.0540847	99998	dNSdSS	FALSE	reference	144863	77476.5	77654.5	0	3119.87	10710	2395.23	0	0.0308447	NaN	NaN	NaN	1000	0.000189986	NA	NA	NaN	NA	NaN
sas11	2	0.1	0.5	100000	1024	678273690	0.0540847	99998	dSNdSS	FALSE	alternate	144863	77476.5	77654.5	0	3119.87	10710	2395.23	0	0.138235	NaN	NaN	NaN	1000	0.000383052	NA	NA	NaN	NA	NaN
sas11	2	0.1	1	100000	1024	2545531234	0.0536655	99998	dNNdSN	TRUE	reference	145067	77370.5	77556.7	0	3316.95	11452.7	1329.67	0	0.022865	0.148024	0.154468	-0.125159	1000	0.000117552	0.000382347	0.00089423	0	0.000414524	0
sas11	2	0.1	1	100000	1024	2545531234	0.0536655	99998	dNNdNS	TRUE	alternate	145067	77370.5	77556.7	0	3316.95	11452.7	1329.67	0	0.022865	0.0171444	1.33367	0.00572055	1000	0.000114499	0.000142112	0.0126788	0	0.00017403	5.67773e-237
sas11	2	0.1	1	100000	1024	2545531234	0.0536655	99998	dNSdSS	FALSE	reference	145067	77370.5	77556.7	0	3316.95	11452.7	1329.67	0	0.0171444	NaN	NaN	NaN	1000	0.000141	NA	NA	NaN	NA	NaN
sas11	2	0.1	1	100000	1024	2545531234	0.0536655	99998	dSNdSS	FALSE	alternate	145067	77370.5	77556.7	0	3316.95	11452.7	1329.67	0	0.148024	NaN	NaN	NaN	1000	0.000389963	NA	NA	NaN	NA	NaN
sas11	2	0.1	1.5	100000	1024	3021319578	0.0538424	99998	dNNdSN	TRUE	reference	145177	77323.1	77494.2	0	3394.22	11837.7	920.471	0	0.0233799	0.153094	0.152716	-0.129714	1000	0.000121755	0.000396863	0.000874756	0	0.000406121	0
sas11	2	0.1	1.5	100000	1024	3021319578	0.0538424	99998	dNNdNS	TRUE	alternate	145177	77323.1	77494.2	0	3394.22	11837.7	920.471	0	0.0233799	0.0118779	1.96835	0.011502	1000	0.000120349	0.000119741	0.021844	0	0.000164338	0
sas11	2	0.1	1.5	100000	1024	3021319578	0.0538424	99998	dNSdSS	FALSE	reference	145177	77323.1	77494.2	0	3394.22	11837.7	920.471	0	0.0118779	NaN	NaN	NaN	1000	0.000113869	NA	NA	NaN	NA	NaN
sas11	2	0.1	1.5	100000	1024	3021319578	0.0538424	99998	dSNdSS	FALSE	alternate	145177	77323.1	77494.2	0	3394.22	11837.7	920.471	0	0.153094	NaN	NaN	NaN	1000	0.000397684	NA	NA	NaN	NA	NaN
sas11	2	0.1	2	100000	1024	2479471200	0.0548264	99998	dNNdSN	TRUE	reference	144807	77619.9	77566.7	0	3496.77	12225	725.772	0	0.0241477	0.157499	0.15332	-0.133351	1000	0.000121705	0.000407088	0.00086931	0	0.000408914	0
sas11	2	0.1	2	100000	1024	2479471200	0.0548264	99998	dNNdNS	TRUE	alternate	144807	77619.9	77566.7	0	3496.77	12225	725.772	0	0.0241477	0.00935675	2.58078	0.014791	1000	0.000124985	0.000103047	0.028841	0	0.000156874	0
sas11	2	0.1	2	100000	1024	2479471200	0.0548264	99998	dNSdSS	FALSE	reference	144807	77619.9	77566.7	0	3496.77	12225	725.772	0	0.00935675	NaN	NaN	NaN	1000	0.000102549	NA	NA	NaN	NA	NaN
sas11	2	0.1	2	100000	1024	2479471200	0.0548264	99998	dSNdSS	FALSE	alternate	144807	77619.9	77566.7	0	3496.77	12225	725.772	0	0.157499	NaN	NaN	NaN	1000	0.000395803	NA	NA	NaN	NA	NaN
sas11	2	0.5	0.1	100000	1024	2479471203	0.0541594	99998	dNNdNS	TRUE	alternate	145151	77444.3	77399.2	0	3145.78	2363.89	10737.8	0	0.0216725	0.138733	0.156218	-0.11706	1000	0.000110644	0.000376117	0.00092814	0	0.000393012	0
sas11	2	0.5	0.1	100000	1024	2479471203	0.0541594	99998	dNNdSN	TRUE	reference	145151	77444.3	77399.2	0	3145.78	2363.89	10737.8	0	0.0216725	0.0305238	0.710021	-0.00885125	1000	0.00011347	0.000193823	0.0057537	0	0.000215662	0
sas11	2	0.5	0.1	100000	1024	2479471203	0.0541594	99998	dNSdSS	FALSE	reference	145151	77444.3	77399.2	0	3145.78	2363.89	10737.8	0	0.138733	NaN	NaN	NaN	1000	0.000378602	NA	NA	NaN	NA	NaN
sas11	2	0.5	0.1	100000	1024	2479471203	0.0541594	99998	dSNdSS	FALSE	alternate	145151	77444.3	77399.2	0	3145.78	2363.89	10737.8	0	0.0305238	NaN	NaN	NaN	1000	0.00018708	NA	NA	NaN	NA	NaN
sas11	2	0.5	0.5	100000	1024	2479471202	0.0560897	99998	dNNdNS	TRUE	alternate	145317	77331.5	77345.2	0	6590.68	5091.41	5144.49	0	0.0453537	0.0665134	0.681873	-0.0211597	1000	0.00016559	0.000282272	0.00365306	0	0.000296837	0
sas11	2	0.5	0.5	100000	1024	2479471202	0.0560897	99998	dNNdSN	TRUE	reference	145317	77331.5	77345.2	0	6590.68	5091.41	5144.49	0	0.0453537	0.0658388	0.688859	-0.0204851	1000	0.000166333	0.000278119	0.00369148	0	0.000310525	0
sas11	2	0.5	0.5	100000	1024	2479471202	0.0560897	99998	dNSdSS	FALSE	reference	145317	77331.5	77345.2	0	6590.68	5091.41	5144.49	0	0.0665134	NaN	NaN	NaN	1000	0.000271206	NA	NA	NaN	NA	NaN
sas11	2	0.5	0.5	100000	1024	2479471202	0.0560897	99998	dSNdSS	FALSE	alternate	145317	77331.5	77345.2	0	6590.68	5091.41	5144.49	0	0.0658388	NaN	NaN	NaN	1000	0.000273854	NA	NA	NaN	NA	NaN
sas11	2	0.5	1	100000	1024	2479471205	0.0568644	99998	dNNdSN	TRUE	reference	145183	77397.3	77413.3	0	7783.07	6080.31	3195.6	0	0.0536085	0.0785597	0.682391	-0.0249512	1000	0.000164135	0.000295397	0.00345225	0	0.000335712	0
sas11	2	0.5	1	100000	1024	2479471205	0.0568644	99998	dNNdNS	TRUE	alternate	145183	77397.3	77413.3	0	7783.07	6080.31	3195.6	0	0.0536085	0.0412797	1.29866	0.0123288	1000	0.000175632	0.000218066	0.00797671	0	0.000266916	0
sas11	2	0.5	1	100000	1024	2479471205	0.0568644	99998	dNSdSS	FALSE	reference	145183	77397.3	77413.3	0	7783.07	6080.31	3195.6	0	0.0412797	NaN	NaN	NaN	1000	0.000203705	NA	NA	NaN	NA	NaN
sas11	2	0.5	1	100000	1024	2479471205	0.0568644	99998	dSNdSS	FALSE	alternate	145183	77397.3	77413.3	0	7783.07	6080.31	3195.6	0	0.0785597	NaN	NaN	NaN	1000	0.000288882	NA	NA	NaN	NA	NaN
sas11	2	0.5	1.5	100000	1024	2479471204	0.0570501	99998	dNNdSN	TRUE	reference	145457	77100.2	77437.1	0	8361.46	6459.26	2293.96	0	0.0574842	0.0837775	0.686153	-0.0262933	1000	0.000178763	0.000303424	0.00327696	0	0.000360642	0
sas11	2	0.5	1.5	100000	1024	2479471204	0.0570501	99998	dNNdNS	TRUE	alternate	145457	77100.2	77437.1	0	8361.46	6459.26	2293.96	0	0.0574842	0.0296235	1.94049	0.0278607	1000	0.000184219	0.000177901	0.0126765	0	0.000258534	0
sas11	2	0.5	1.5	100000	1024	2479471204	0.0570501	99998	dNSdSS	FALSE	reference	145457	77100.2	77437.1	0	8361.46	6459.26	2293.96	0	0.0296235	NaN	NaN	NaN	1000	0.000187092	NA	NA	NaN	NA	NaN
sas11	2	0.5	1.5	100000	1024	2479471204	0.0570501	99998	dSNdSS	FALSE	alternate	145457	77100.2	77437.1	0	8361.46	6459.26	2293.96	0	0.0837775	NaN	NaN	NaN	1000	0.000308668	NA	NA	NaN	NA	NaN
sas11	2	0.5	2	100000	1024	2194893498	0.0577148	99998	dNNdSN	TRUE	reference	145164	77317.9	77511.9	0	8695.45	6775.25	1843.39	0	0.0599008	0.0876284	0.683577	-0.0277276	1000	0.000188953	0.000309791	0.00311313	0	0.000347927	0
sas11	2	0.5	2	100000	1024	2194893498	0.0577148	99998	dNNdNS	TRUE	alternate	145164	77317.9	77511.9	0	8695.45	6775.25	1843.39	0	0.0599008	0.0237821	2.51874	0.0361187	1000	0.000179752	0.000160046	0.0186514	0	0.000241968	0
sas11	2	0.5	2	100000	1024	2194893498	0.0577148	99998	dNSdSS	FALSE	reference	145164	77317.9	77511.9	0	8695.45	6775.25	1843.39	0	0.0237821	NaN	NaN	NaN	1000	0.000153292	NA	NA	NaN	NA	NaN
sas11	2	0.5	2	100000	1024	2194893498	0.0577148	99998	dSNdSS	FALSE	alternate	145164	77317.9	77511.9	0	8695.45	6775.25	1843.39	0	0.0876284	NaN	NaN	NaN	1000	0.000304246	NA	NA	NaN	NA	NaN
sas11	2	1	0.1	100000	1024	900402776	0.0534934	99998	dNNdNS	TRUE	alternate	144843	77695	77456.2	0	3262.43	1312.9	11472.4	0	0.0225239	0.148114	0.152071	-0.12559	1000	0.0001147	0.0003898	0.000873112	0	0.000408929	0
sas11	2	1	0.1	100000	1024	900402776	0.0534934	99998	dNNdSN	TRUE	reference	144843	77695	77456.2	0	3262.43	1312.9	11472.4	0	0.0225239	0.0168981	1.33293	0.00562587	1000	0.000115269	0.000139212	0.0126653	0	0.000181574	8.88481e-211
sas11	2	1	0.1	100000	1024	900402776	0.0534934	99998	dNSdSS	FALSE	reference	144843	77695	77456.2	0	3262.43	1312.9	11472.4	0	0.148114	NaN	NaN	NaN	1000	0.000393705	NA	NA	NaN	NA	NaN
sas11	2	1	0.1	100000	1024	900402776	0.0534934	99998	dSNdSS	FALSE	alternate	144843	77695	77456.2	0	3262.43	1312.9	11472.4	0	0.0168981	NaN	NaN	NaN	1000	0.000144223	NA	NA	NaN	NA	NaN
sas11	2	1	0.5	100000	1024	2479471195	0.0566711	99998	dNNdNS	TRUE	alternate	145230	77348.7	77415.6	0	7789.61	3144.48	6066.89	0	0.0536364	0.0783679	0.684419	-0.0247314	1000	0.00017437	0.000296391	0.00350816	0	0.000354147	0
sas11	2	1	0.5	100000	1024	2479471195	0.0566711	99998	dNNdSN	TRUE	reference	145230	77348.7	77415.6	0	7789.61	3144.48	6066.89	0	0.0536364	0.0406533	1.31936	0.0129831	1000	0.000174185	0.000214274	0.00822932	0	0.000273211	0
sas11	2	1	0.5	100000	1024	2479471195	0.0566711	99998	dNSdSS	FALSE	reference	145230	77348.7	77415.6	0	7789.61	3144.48	6066.89	0	0.0783679	NaN	NaN	NaN	1000	0.000293253	NA	NA	NaN	NA	NaN
sas11	2	1	0.5	100000	1024	2479471195	0.0566711	99998	dSNdSS	FALSE	alternate	145230	77348.7	77415.6	0	7789.61	3144.48	6066.89	0	0.0406533	NaN	NaN	NaN	1000	0.000211598	NA	NA	NaN	NA	NaN
sas11	2	1	1	100000	1024	2479471194	0.0578033	99998	dNNdNS	TRUE	alternate	145562	77194.6	77237.2	0	9562.35	3879.05	3899.23	0	0.0656925	0.0504838	1.30126	0.0152087	1000	0.000191216	0.000239868	0.0069871	0	0.000302467	0
sas11	2	1	1	100000	1024	2479471194	0.0578033	99998	dNNdSN	TRUE	reference	145562	77194.6	77237.2	0	9562.35	3879.05	3899.23	0	0.0656925	0.0502504	1.3073	0.0154421	1000	0.000193537	0.000234035	0.00744057	0	0.000299861	0
sas11	2	1	1	100000	1024	2479471194	0.0578033	99998	dNSdSS	FALSE	reference	145562	77194.6	77237.2	0	9562.35	3879.05	3899.23	0	0.0504838	NaN	NaN	NaN	1000	0.000239194	NA	NA	NaN	NA	NaN
sas11	2	1	1	100000	1024	2479471194	0.0578033	99998	dSNdSS	FALSE	alternate	145562	77194.6	77237.2	0	9562.35	3879.05	3899.23	0	0.0502504	NaN	NaN	NaN	1000	0.000238449	NA	NA	NaN	NA	NaN
sas11	2	1	1.5	100000	1024	1558451127	0.0586328	99998	dNNdSN	TRUE	reference	144987	77512.3	77494.5	0	10400.3	4248.19	2941	0	0.0717324	0.0548067	1.30883	0.0169258	1000	0.000196294	0.000243514	0.00685166	0	0.000305802	0
sas11	2	1	1.5	100000	1024	1558451127	0.0586328	99998	dNNdNS	TRUE	alternate	144987	77512.3	77494.5	0	10400.3	4248.19	2941	0	0.0717324	0.0379511	1.89013	0.0337814	1000	0.000190405	0.000205291	0.0114506	0	0.000284391	0
sas11	2	1	1.5	100000	1024	1558451127	0.0586328	99998	dNSdSS	FALSE	reference	144987	77512.3	77494.5	0	10400.3	4248.19	2941	0	0.0379511	NaN	NaN	NaN	1000	0.000207729	NA	NA	NaN	NA	NaN
sas11	2	1	1.5	100000	1024	1558451127	0.0586328	99998	dSNdSS	FALSE	alternate	144987	77512.3	77494.5	0	10400.3	4248.19	2941	0	0.0548067	NaN	NaN	NaN	1000	0.000252848	NA	NA	NaN	NA	NaN
sas11	2	1	2	100000	1024	3256140812	0.0594821	99998	dNNdSN	TRUE	reference	145376	77327.6	77290.5	0	10985.8	4516.49	2342.01	0	0.075568	0.0584072	1.29381	0.0171608	1000	0.000204192	0.000269847	0.00660074	0	0.000319034	0
sas11	2	1	2	100000	1024	3256140812	0.0594821	99998	dNNdNS	TRUE	alternate	145376	77327.6	77290.5	0	10985.8	4516.49	2342.01	0	0.075568	0.0303014	2.49388	0.0452666	1000	0.000212232	0.000189422	0.0162378	0	0.000263249	0
sas11	2	1	2	100000	1024	3256140812	0.0594821	99998	dNSdSS	FALSE	reference	145376	77327.6	77290.5	0	10985.8	4516.49	2342.01	0	0.0303014	NaN	NaN	NaN	1000	0.000184722	NA	NA	NaN	NA	NaN
sas11	2	1	2	100000	1024	3256140812	0.0594821	99998	dSNdSS	FALSE	alternate	145376	77327.6	77290.5	0	10985.8	4516.49	2342.01	0	0.0584072	NaN	NaN	NaN	1000	0.000250556	NA	NA	NaN	NA	NaN
sas11	2	1.5	0.1	100000	1024	4152522780	0.0542353	99998	dNNdNS	TRUE	alternate	145200	77404.7	77389.5	0	3428.43	928.566	11913.3	0	0.0236118	0.153939	0.153384	-0.130327	1000	0.000114116	0.000396437	0.000851041	0	0.00041942	0
sas11	2	1.5	0.1	100000	1024	4152522780	0.0542353	99998	dNNdSN	TRUE	reference	145200	77404.7	77389.5	0	3428.43	928.566	11913.3	0	0.0236118	0.0119963	1.96827	0.0116156	1000	0.000122023	0.000121831	0.0216067	0	0.000163884	0
sas11	2	1.5	0.1	100000	1024	4152522780	0.0542353	99998	dNSdSS	FALSE	reference	145200	77404.7	77389.5	0	3428.43	928.566	11913.3	0	0.153939	NaN	NaN	NaN	1000	0.000390136	NA	NA	NaN	NA	NaN
sas11	2	1.5	0.1	100000	1024	4152522780	0.0542353	99998	dSNdSS	FALSE	alternate	145200	77404.7	77389.5	0	3428.43	928.566	11913.3	0	0.0119963	NaN	NaN	NaN	1000	0.00011671	NA	NA	NaN	NA	NaN
sas11	2	1.5	0.5	100000	1024	1206510946	0.0570483	99998	dNNdNS	TRUE	alternate	144939	77552.7	77502.2	0	8311.43	2285.28	6517.44	0	0.0573443	0.0840936	0.68191	-0.0267493	1000	0.00017904	0.000288901	0.00323973	0	0.000334564	0
sas11	2	1.5	0.5	100000	1024	1206510946	0.0570483	99998	dNNdSN	TRUE	reference	144939	77552.7	77502.2	0	8311.43	2285.28	6517.44	0	0.0573443	0.0294675	1.94602	0.0278768	1000	0.000178972	0.000182529	0.013736	0	0.000245481	0
sas11	2	1.5	0.5	100000	1024	1206510946	0.0570483	99998	dNSdSS	FALSE	reference	144939	77552.7	77502.2	0	8311.43	2285.28	6517.44	0	0.0840936	NaN	NaN	NaN	1000	0.000302222	NA	NA	NaN	NA	NaN
sas11	2	1.5	0.5	100000	1024	1206510946	0.0570483	99998	dSNdSS	FALSE	alternate	144939	77552.7	77502.2	0	8311.43	2285.28	6517.44	0	0.0294675	NaN	NaN	NaN	1000	0.00017902	NA	NA	NaN	NA	NaN
sas11	2	1.5	1	100000	1024	1535837728	0.0586315	99998	dNNdNS	TRUE	alternate	145082	77487.6	77424.6	0	10407.6	2918.53	4262.96	0	0.0717362	0.0550596	1.30288	0.0166767	1000	0.000197666	0.000247627	0.00685437	0	0.000315373	0
sas11	2	1.5	1	100000	1024	1535837728	0.0586315	99998	dNNdSN	TRUE	reference	145082	77487.6	77424.6	0	10407.6	2918.53	4262.96	0	0.0717362	0.0376644	1.90461	0.0340718	1000	0.000198243	0.000212276	0.011956	0	0.00028144	0
sas11	2	1.5	1	100000	1024	1535837728	0.0586315	99998	dNSdSS	FALSE	reference	145082	77487.6	77424.6	0	10407.6	2918.53	4262.96	0	0.0550596	NaN	NaN	NaN	1000	0.000245592	NA	NA	NaN	NA	NaN
sas11	2	1.5	1	100000	1024	1535837728	0.0586315	99998	dSNdSS	FALSE	alternate	145082	77487.6	77424.6	0	10407.6	2918.53	4262.96	0	0.0376644	NaN	NaN	NaN	1000	0.000203771	NA	NA	NaN	NA	NaN
sas11	2	1.5	1.5	100000	1024	2059151119	0.0597567	99998	dNNdNS	TRUE	alternate	145067	77569.9	77357.6	0	11439.7	3236.42	3250.57	0	0.0788582	0.0420201	1.87668	0.0368381	1000	0.000210258	0.000226905	0.011355	0	0.000300513	0
sas11	2	1.5	1.5	100000	1024	2059151119	0.0597567	99998	dNNdSN	TRUE	reference	145067	77569.9	77357.6	0	11439.7	3236.42	3250.57	0	0.0788582	0.0417226	1.89006	0.0371356	1000	0.000210461	0.000226887	0.0107776	0	0.000304446	0
sas11	2	1.5	1.5	100000	1024	2059151119	0.0597567	99998	dNSdSS	FALSE	reference	145067	77569.9	77357.6	0	11439.7	3236.42	3250.57	0	0.0420201	NaN	NaN	NaN	1000	0.000212595	NA	NA	NaN	NA	NaN
sas11	2	1.5	1.5	100000	1024	2059151119	0.0597567	99998	dSNdSS	FALSE	alternate	145067	77569.9	77357.6	0	11439.7	3236.42	3250.57	0	0.0417226	NaN	NaN	NaN	1000	0.000218579	NA	NA	NaN	NA	NaN
sas11	2	1.5	2	100000	1024	2265753661	0.0610028	99998	dNNdSN	TRUE	reference	145285	77451.9	77257.5	0	12229.4	3426.49	2644.59	0	0.0841754	0.0442402	1.90269	0.0399353	1000	0.000215399	0.00022522	0.0108927	0	0.00031112	0
sas11	2	1.5	2	100000	1024	2265753661	0.0610028	99998	dNNdNS	TRUE	alternate	145285	77451.9	77257.5	0	12229.4	3426.49	2644.59	0	0.0841754	0.0342309	2.45905	0.0499446	1000	0.000217733	0.000196857	0.0151051	0	0.000286135	0
sas11	2	1.5	2	100000	1024	2265753661	0.0610028	99998	dNSdSS	FALSE	reference	145285	77451.9	77257.5	0	12229.4	3426.49	2644.59	0	0.0342309	NaN	NaN	NaN	1000	0.000196297	NA	NA	NaN	NA	NaN
sas11	2	1.5	2	100000	1024	2265753661	0.0610028	99998	dSNdSS	FALSE	alternate	145285	77451.9	77257.5	0	12229.4	3426.49	2644.59	0	0.0442402	NaN	NaN	NaN	1000	0.000222815	NA	NA	NaN	NA	NaN
sas11	2	2	0.1	100000	1024	3057694174	0.0544693	99998	dNNdNS	TRUE	alternate	145171	77422	77400.7	0	3478.54	709.97	12152	0	0.0239616	0.157001	0.152621	-0.133039	1000	0.000119144	0.000394582	0.000871262	0	0.000427456	0
sas11	2	2	0.1	100000	1024	3057694174	0.0544693	99998	dNNdSN	TRUE	reference	145171	77422	77400.7	0	3478.54	709.97	12152	0	0.0239616	0.00917014	2.613	0.0147915	1000	0.000121749	9.80347e-05	0.0313806	0	0.00015664	0
sas11	2	2	0.1	100000	1024	3057694174	0.0544693	99998	dNSdSS	FALSE	reference	145171	77422	77400.7	0	3478.54	709.97	12152	0	0.157001	NaN	NaN	NaN	1000	0.000398308	NA	NA	NaN	NA	NaN
sas11	2	2	0.1	100000	1024	3057694174	0.0544693	99998	dSNdSS	FALSE	alternate	145171	77422	77400.7	0	3478.54	709.97	12152	0	0.00917014	NaN	NaN	NaN	1000	0.000102197	NA	NA	NaN	NA	NaN
sas11	2	2	0.5	100000	1024	1023950735	0.0579906	99998	dNNdNS	TRUE	alternate	144962	77516.2	77515.5	0	8694.18	1833.26	6869.4	0	0.0599754	0.0886197	0.676774	-0.0286442	1000	0.000190179	0.00030908	0.00310073	0	0.000368386	0
sas11	2	2	0.5	100000	1024	1023950735	0.0579906	99998	dNNdSN	TRUE	reference	144962	77516.2	77515.5	0	8694.18	1833.26	6869.4	0	0.0599754	0.02365	2.53596	0.0363254	1000	0.000178748	0.000164749	0.0181781	0	0.000237338	0
sas11	2	2	0.5	100000	1024	1023950735	0.0579906	99998	dNSdSS	FALSE	reference	144962	77516.2	77515.5	0	8694.18	1833.26	6869.4	0	0.0886197	NaN	NaN	NaN	1000	0.000297449	NA	NA	NaN	NA	NaN
sas11	2	2	0.5	100000	1024	1023950735	0.0579906	99998	dSNdSS	FALSE	alternate	144962	77516.2	77515.5	0	8694.18	1833.26	6869.4	0	0.02365	NaN	NaN	NaN	1000	0.000164107	NA	NA	NaN	NA	NaN
sas11	2	2	1	100000	1024	520152273	0.0594106	99998	dNNdNS	TRUE	alternate	145139	77458.6	77396.6	0	10982.3	2334.03	4506.55	0	0.0756673	0.0582267	1.29953	0.0174406	1000	0.000206598	0.000258551	0.00657615	0	0.000319872	0
sas11	2	2	1	100000	1024	520152273	0.0594106	99998	dNNdSN	TRUE	reference	145139	77458.6	77396.6	0	10982.3	2334.03	4506.55	0	0.0756673	0.0301326	2.51114	0.0455347	1000	0.000203708	0.00018591	0.0165116	0	0.000259138	0
sas11	2	2	1	100000	1024	520152273	0.0594106	99998	dNSdSS	FALSE	reference	145139	77458.6	77396.6	0	10982.3	2334.03	4506.55	0	0.0582267	NaN	NaN	NaN	1000	0.000252696	NA	NA	NaN	NA	NaN
sas11	2	2	1	100000	1024	520152273	0.0594106	99998	dSNdSS	FALSE	alternate	145139	77458.6	77396.6	0	10982.3	2334.03	4506.55	0	0.0301326	NaN	NaN	NaN	1000	0.000175909	NA	NA	NaN	NA	NaN
sas11	2	2	1.5	100000	1024	2946764699	0.0611653	99998	dNNdNS	TRUE	alternate	145128	77599.6	77266.8	0	12229.2	2650.42	3469.6	0	0.0842653	0.0449041	1.87656	0.0393612	1000	0.000210711	0.000228084	0.0101205	0	0.000302361	0
sas11	2	2	1.5	100000	1024	2946764699	0.0611653	99998	dNNdSN	TRUE	reference	145128	77599.6	77266.8	0	12229.2	2650.42	3469.6	0	0.0842653	0.0341551	2.46714	0.0501102	1000	0.000217453	0.000201776	0.0153361	0	0.000279272	0
sas11	2	2	1.5	100000	1024	2946764699	0.0611653	99998	dNSdSS	FALSE	reference	145128	77599.6	77266.8	0	12229.2	2650.42	3469.6	0	0.0449041	NaN	NaN	NaN	1000	0.000222422	NA	NA	NaN	NA	NaN
sas11	2	2	1.5	100000	1024	2946764699	0.0611653	99998	dSNdSS	FALSE	alternate	145128	77599.6	77266.8	0	12229.2	2650.42	3469.6	0	0.0341551	NaN	NaN	NaN	1000	0.000190178	NA	NA	NaN	NA	NaN
sas11	2	2	2	100000	1024	7490710	0.0628822	99998	dNNdNS	TRUE	alternate	145146	77467.7	77379.9	0	13176.8	2829.64	2857.85	0	0.0907828	0.0369327	2.45806	0.05385	1000	0.000218027	0.000203562	0.0144526	0	0.000303551	0
sas11	2	2	2	100000	1024	7490710	0.0628822	99998	dNNdSN	TRUE	reference	145146	77467.7	77379.9	0	13176.8	2829.64	2857.85	0	0.0907828	0.0365268	2.48537	0.054256	1000	0.000227858	0.000200382	0.0145436	0	0.00028898	0
sas11	2	2	2	100000	1024	7490710	0.0628822	99998	dNSdSS	FALSE	reference	145146	77467.7	77379.9	0	13176.8	2829.64	2857.85	0	0.0369327	NaN	NaN	NaN	1000	0.000203266	NA	NA	NaN	NA	NaN
sas11	2	2	2	100000	1024	7490710	0.0628822	99998	dSNdSS	FALSE	alternate	145146	77467.7	77379.9	0	13176.8	2829.64	2857.85	0	0.0365268	NaN	NaN	NaN	1000	0.000199841	NA	NA	NaN	NA	NaN
sas12	0.5	0.1	0.1	100000	1024	2512888132	0.049684	99998	dNNdNS	TRUE	alternate	200586	22127.6	22133.2	55050.6	714.707	772.186	783.863	12629.3	0.0035631	0.0354157	0.100608	-0.0318526	1000	3.98423e-05	0.000380545	0.00156417	0	0.000387573	0
sas12	0.5	0.1	0.1	100000	1024	2512888132	0.049684	99998	dNNdSN	FALSE	reference	200586	22127.6	22133.2	55050.6	714.707	772.186	783.863	12629.3	0.0035631	0.034897	0.102103	-0.0313339	1000	4.0524e-05	0.000371478	0.00167207	0	0.000380967	0
sas12	0.5	0.1	0.1	100000	1024	2512888132	0.049684	99998	dSNdSS	FALSE	alternate	200586	22127.6	22133.2	55050.6	714.707	772.186	783.863	12629.3	0.034897	0.229413	0.152114	-0.194516	1000	0.000360757	0.000520156	0.00169938	0	0.000663773	0
sas12	0.5	0.1	0.1	100000	1024	2512888132	0.049684	99998	dNSdSS	TRUE	reference	200586	22127.6	22133.2	55050.6	714.707	772.186	783.863	12629.3	0.0354157	0.229413	0.154375	-0.193998	1000	0.000363781	0.000571959	0.00168041	0	0.000665047	0
sas12	0.5	0.1	0.5	100000	1024	2280512312	0.0533572	99998	dNNdSN	FALSE	reference	200402	22268.7	22361.5	54870.3	2702.62	2711.66	615.465	9972.19	0.013486	0.12177	0.11075	-0.108284	1000	7.94212e-05	0.000634618	0.000820371	0	0.000653422	0
sas12	0.5	0.1	0.5	100000	1024	2280512312	0.0533572	99998	dNSdSS	TRUE	reference	200402	22268.7	22361.5	54870.3	2702.62	2711.66	615.465	9972.19	0.0275234	0.181741	0.151443	-0.154218	1000	0.000312913	0.000491297	0.00185903	0	0.000610057	0
sas12	0.5	0.1	0.5	100000	1024	2280512312	0.0533572	99998	dNNdNS	TRUE	alternate	200402	22268.7	22361.5	54870.3	2702.62	2711.66	615.465	9972.19	0.013486	0.0275234	0.489985	-0.0140374	1000	7.99137e-05	0.000310678	0.00648195	0	0.000334261	0
sas12	0.5	0.1	0.5	100000	1024	2280512312	0.0533572	99998	dSNdSS	FALSE	alternate	200402	22268.7	22361.5	54870.3	2702.62	2711.66	615.465	9972.19	0.12177	0.181741	0.670021	-0.0599707	1000	0.000636937	0.000476505	0.00397482	0	0.000821945	0
sas12	0.5	0.1	1	100000	1024	2531150658	0.054238	99998	dNNdSN	FALSE	reference	200588	22175.2	22308.8	54820.9	4034.24	3879.16	504.59	7847.6	0.0201121	0.174932	0.114971	-0.15482	1000	9.70558e-05	0.000773081	0.000760107	0	0.000722579	0
sas12	0.5	0.1	1	100000	1024	2531150658	0.054238	99998	dNSdSS	TRUE	reference	200588	22175.2	22308.8	54820.9	4034.24	3879.16	504.59	7847.6	0.0226185	0.14315	0.158006	-0.120531	1000	0.000281942	0.000437583	0.00204985	0	0.000529063	0
sas12	0.5	0.1	1	100000	1024	2531150658	0.054238	99998	dNNdNS	TRUE	alternate	200588	22175.2	22308.8	54820.9	4034.24	3879.16	504.59	7847.6	0.0201121	0.0226185	0.88919	-0.00250636	1000	9.46735e-05	0.000297863	0.0118822	0	0.000307947	3.98723e-16
sas12	0.5	0.1	1	100000	1024	2531150658	0.054238	99998	dSNdSS	FALSE	alternate	200588	22175.2	22308.8	54820.9	4034.24	3879.16	504.59	7847.6	0.174932	0.14315	1.22202	0.0317826	1000	0.000754898	0.000452793	0.00670407	0	0.000881552	1.23589e-284
sas12	0.5	0.1	1.5	100000	1024	1812538518	0.054358	99998	dNNdSN	FALSE	reference	200629	22162.8	22262.8	54823.6	4865.38	4508.68	406.714	6519.99	0.0242507	0.203435	0.119206	-0.179184	1000	0.000106266	0.000803648	0.000691542	0	0.000776951	0
sas12	0.5	0.1	1.5	100000	1024	1812538518	0.054358	99998	dNSdSS	TRUE	reference	200629	22162.8	22262.8	54823.6	4865.38	4508.68	406.714	6519.99	0.0182688	0.118927	0.153614	-0.100658	1000	0.000243306	0.000414108	0.00218102	0	0.000495726	0
sas12	0.5	0.1	1.5	100000	1024	1812538518	0.054358	99998	dNNdNS	TRUE	alternate	200629	22162.8	22262.8	54823.6	4865.38	4508.68	406.714	6519.99	0.0242507	0.0182688	1.32744	0.00598186	1000	0.000104666	0.000253221	0.019396	0	0.000276615	1.04087e-103
sas12	0.5	0.1	1.5	100000	1024	1812538518	0.054358	99998	dSNdSS	FALSE	alternate	200629	22162.8	22262.8	54823.6	4865.38	4508.68	406.714	6519.99	0.203435	0.118927	1.71059	0.0845079	1000	0.000820971	0.00040284	0.00865709	0	0.00088523	0
sas12	0.5	0.1	2	100000	1024	3257882006	0.0543512	99998	dNNdSN	FALSE	reference	200613	22006.4	22230.1	55053	5440.88	4881.29	355.508	5622.4	0.0271212	0.221812	0.122271	-0.194691	1000	0.000108451	0.000817881	0.000679138	0	0.000810951	0
sas12	0.5	0.1	2	100000	1024	3257882006	0.0543512	99998	dNSdSS	TRUE	reference	200613	22006.4	22230.1	55053	5440.88	4881.29	355.508	5622.4	0.0159922	0.102127	0.156591	-0.0861348	1000	0.00024605	0.000390131	0.00246008	0	0.000448204	0
sas12	0.5	0.1	2	100000	1024	3257882006	0.0543512	99998	dNNdNS	TRUE	alternate	200613	22006.4	22230.1	55053	5440.88	4881.29	355.508	5622.4	0.0271212	0.0159922	1.69591	0.011129	1000	0.000113108	0.000245402	0.0264343	0	0.00026975	0
sas12	0.5	0.1	2	100000	1024	3257882006	0.0543512	99998	dSNdSS	FALSE	alternate	200613	22006.4	22230.1	55053	5440.88	4881.29	355.508	5622.4	0.221812	0.102127	2.17192	0.119685	1000	0.000820191	0.000393325	0.0114842	0	0.000926318	0
sas12	0.5	0.5	0.1	100000	1024	3403217404	0.0529809	99998	dNNdNS	TRUE	alternate	200678	22061.3	22280.4	54882.4	2632.62	610.541	2724.6	9921.35	0.0131186	0.122287	0.107277	-0.109168	1000	7.80818e-05	0.000680484	0.000829284	0	0.000650906	0
sas12	0.5	0.5	0.1	100000	1024	3403217404	0.0529809	99998	dSNdSS	FALSE	alternate	200678	22061.3	22280.4	54882.4	2632.62	610.541	2724.6	9921.35	0.0276748	0.180775	0.15309	-0.1531	1000	0.000323452	0.000495831	0.00193517	0	0.000595797	0
sas12	0.5	0.5	0.1	100000	1024	3403217404	0.0529809	99998	dNNdSN	FALSE	reference	200678	22061.3	22280.4	54882.4	2632.62	610.541	2724.6	9921.35	0.0131186	0.0276748	0.474027	-0.0145562	1000	7.72164e-05	0.00033695	0.00635342	0	0.000343206	0
sas12	0.5	0.5	0.1	100000	1024	3403217404	0.0529809	99998	dNSdSS	TRUE	reference	200678	22061.3	22280.4	54882.4	2632.62	610.541	2724.6	9921.35	0.122287	0.180775	0.676461	-0.0584877	1000	0.000652333	0.000500354	0.00409853	0	0.000796191	0
sas12	0.5	0.5	0.5	100000	1024	292845276	0.055837	99998	dNNdNS	FALSE	alternate	200595	22192.4	22140.5	54967.5	7423.15	1611.23	1634.54	6076.35	0.0370056	0.073826	0.501254	-0.0368204	1000	0.000124915	0.000518996	0.00403649	0	0.000533181	0
sas12	0.5	0.5	0.5	100000	1024	292845276	0.055837	99998	dNNdSN	TRUE	reference	200595	22192.4	22140.5	54967.5	7423.15	1611.23	1634.54	6076.35	0.0370056	0.0726028	0.509699	-0.0355972	1000	0.000126394	0.00051362	0.00401434	0	0.00053401	0
sas12	0.5	0.5	0.5	100000	1024	292845276	0.055837	99998	dSNdSS	TRUE	alternate	200595	22192.4	22140.5	54967.5	7423.15	1611.23	1634.54	6076.35	0.0726028	0.110544	0.656775	-0.0379416	1000	0.000516022	0.000413702	0.00523185	0	0.000664787	0
sas12	0.5	0.5	0.5	100000	1024	292845276	0.055837	99998	dNSdSS	FALSE	reference	200595	22192.4	22140.5	54967.5	7423.15	1611.23	1634.54	6076.35	0.073826	0.110544	0.66784	-0.0367184	1000	0.000503137	0.000411316	0.00513961	0	0.000664576	0
sas12	0.5	0.5	1	100000	1024	1069117630	0.0568903	99998	dNNdSN	FALSE	reference	200550	22077.1	22406.7	54861.7	9755.65	2027.61	1124.36	4153.53	0.0486445	0.0918423	0.529653	-0.0431978	1000	0.000141736	0.000547152	0.00350471	0	0.000557723	0
sas12	0.5	0.5	1	100000	1024	1069117630	0.0568903	99998	dNSdSS	TRUE	reference	200550	22077.1	22406.7	54861.7	9755.65	2027.61	1124.36	4153.53	0.0501794	0.075709	0.662793	-0.0255296	1000	0.000433101	0.000335909	0.00632055	0	0.000545164	0
sas12	0.5	0.5	1	100000	1024	1069117630	0.0568903	99998	dNNdNS	TRUE	alternate	200550	22077.1	22406.7	54861.7	9755.65	2027.61	1124.36	4153.53	0.0486445	0.0501794	0.969411	-0.00153492	1000	0.000137852	0.000424093	0.00855192	0	0.000461762	0.000887244
sas12	0.5	0.5	1	100000	1024	1069117630	0.0568903	99998	dSNdSS	FALSE	alternate	200550	22077.1	22406.7	54861.7	9755.65	2027.61	1124.36	4153.53	0.0918423	0.075709	1.2131	0.0161333	1000	0.000562003	0.000353547	0.00907013	0	0.000658014	9.46928e-133
sas12	0.5	0.5	1.5	100000	1024	806227002	0.0572708	99998	dNNdSN	FALSE	reference	200631	22149.8	22213.2	54919.3	10840.6	2280.19	861.558	3193.95	0.0540324	0.102944	0.524873	-0.0489114	1000	0.000145615	0.000617649	0.00339311	0	0.00059412	0
sas12	0.5	0.5	1.5	100000	1024	806227002	0.0572708	99998	dNSdSS	TRUE	reference	200631	22149.8	22213.2	54919.3	10840.6	2280.19	861.558	3193.95	0.0387859	0.0581571	0.666916	-0.0193712	1000	0.000382641	0.000295638	0.00714217	0	0.000503596	0
sas12	0.5	0.5	1.5	100000	1024	806227002	0.0572708	99998	dNNdNS	TRUE	alternate	200631	22149.8	22213.2	54919.3	10840.6	2280.19	861.558	3193.95	0.0540324	0.0387859	1.39309	0.0152465	1000	0.000150868	0.00035273	0.0138458	0	0.000421952	6.82403e-286
sas12	0.5	0.5	1.5	100000	1024	806227002	0.0572708	99998	dSNdSS	FALSE	alternate	200631	22149.8	22213.2	54919.3	10840.6	2280.19	861.558	3193.95	0.102944	0.0581571	1.7701	0.0447867	1000	0.000601397	0.000295627	0.0133565	0	0.00064657	0
sas12	0.5	0.5	2	100000	1024	1741330847	0.0578604	99998	dNNdSN	FALSE	reference	200310	22258.3	22314.1	55026.1	11596.7	2433.07	700.319	2622.77	0.0578935	0.109311	0.529622	-0.0514175	1000	0.000153765	0.000606674	0.00326185	0	0.000624085	0
sas12	0.5	0.5	2	100000	1024	1741330847	0.0578604	99998	dNSdSS	TRUE	reference	200310	22258.3	22314.1	55026.1	11596.7	2433.07	700.319	2622.77	0.0313846	0.047664	0.658456	-0.0162794	1000	0.000327678	0.0002712	0.00763685	0	0.00039628	0
sas12	0.5	0.5	2	100000	1024	1741330847	0.0578604	99998	dNNdNS	TRUE	alternate	200310	22258.3	22314.1	55026.1	11596.7	2433.07	700.319	2622.77	0.0578935	0.0313846	1.84464	0.0265089	1000	0.000155527	0.00032839	0.0202664	0	0.000355584	0
sas12	0.5	0.5	2	100000	1024	1741330847	0.0578604	99998	dSNdSS	FALSE	alternate	200310	22258.3	22314.1	55026.1	11596.7	2433.07	700.319	2622.77	0.109311	0.047664	2.29336	0.061647	1000	0.000609193	0.000273384	0.0175433	0	0.00066902	0
sas12	0.5	1	0.1	100000	1024	3815712940	0.0539137	99998	dNNdNS	FALSE	alternate	200574	22229.6	22208.2	54884.7	3978.83	484.756	3844.71	7860.25	0.0198372	0.173121	0.114586	-0.153284	1000	9.11314e-05	0.000733145	0.00072854	0	0.000767358	0
sas12	0.5	1	0.1	100000	1024	3815712940	0.0539137	99998	dSNdSS	TRUE	alternate	200574	22229.6	22208.2	54884.7	3978.83	484.756	3844.71	7860.25	0.0218067	0.143214	0.152267	-0.121407	1000	0.000280301	0.000460039	0.00198094	0	0.000525561	0
sas12	0.5	1	0.1	100000	1024	3815712940	0.0539137	99998	dNNdSN	TRUE	reference	200574	22229.6	22208.2	54884.7	3978.83	484.756	3844.71	7860.25	0.0198372	0.0218067	0.909682	-0.00196955	1000	9.11802e-05	0.000272076	0.012389	0	0.000298812	4.36096e-11
sas12	0.5	1	0.1	100000	1024	3815712940	0.0539137	99998	dNSdSS	FALSE	reference	200574	22229.6	22208.2	54884.7	3978.83	484.756	3844.71	7860.25	0.173121	0.143214	1.20883	0.0299073	1000	0.000763666	0.000446643	0.00673548	0	0.000880674	8.82846e-253
sas12	0.5	1	0.5	100000	1024	1610502891	0.0568977	99998	dNNdNS	TRUE	alternate	200504	22126.9	22313.1	54962.5	9673.68	1104.47	2124.64	4161.23	0.0482468	0.095219	0.506693	-0.0469723	1000	0.000145869	0.000589884	0.0035477	0	0.000593226	0
sas12	0.5	1	0.5	100000	1024	1610502891	0.0568977	99998	dSNdSS	FALSE	alternate	200504	22126.9	22313.1	54962.5	9673.68	1104.47	2124.64	4161.23	0.0499154	0.0757103	0.659295	-0.0257949	1000	0.00042433	0.000333243	0.00613495	0	0.00054733	0
sas12	0.5	1	0.5	100000	1024	1610502891	0.0568977	99998	dNNdSN	FALSE	reference	200504	22126.9	22313.1	54962.5	9673.68	1104.47	2124.64	4161.23	0.0482468	0.0499154	0.966571	-0.00166863	1000	0.000144078	0.0004231	0.00841784	0	0.000437649	0.000137446
sas12	0.5	1	0.5	100000	1024	1610502891	0.0568977	99998	dNSdSS	TRUE	reference	200504	22126.9	22313.1	54962.5	9673.68	1104.47	2124.64	4161.23	0.095219	0.0757103	1.25768	0.0195087	1000	0.000572423	0.000336711	0.00978727	0	0.000648818	1.26528e-198
sas12	0.5	1	1	100000	1024	447258383	0.0578235	99998	dNNdNS	TRUE	alternate	200487	22140.4	22290.7	55006.4	11984.3	1325.97	1356.67	2675.71	0.059776	0.0608627	0.982145	-0.00108671	1000	0.000154381	0.00046431	0.00795063	0	0.000501795	0.0303383
sas12	0.5	1	1	100000	1024	447258383	0.0578235	99998	dNNdSN	FALSE	reference	200487	22140.4	22290.7	55006.4	11984.3	1325.97	1356.67	2675.71	0.059776	0.0598893	0.998109	-0.000113258	1000	0.000155109	0.000449489	0.00806234	0	0.000489677	0.817089
sas12	0.5	1	1	100000	1024	447258383	0.0578235	99998	dSNdSS	FALSE	alternate	200487	22140.4	22290.7	55006.4	11984.3	1325.97	1356.67	2675.71	0.0598893	0.0486436	1.23119	0.0112457	1000	0.000482583	0.000263223	0.0121391	0	0.000536799	1.89231e-97
sas12	0.5	1	1	100000	1024	447258383	0.0578235	99998	dNSdSS	TRUE	reference	200487	22140.4	22290.7	55006.4	11984.3	1325.97	1356.67	2675.71	0.0608627	0.0486436	1.2512	0.0122192	1000	0.000479686	0.000278151	0.0118654	0	0.00054307	4.1334e-112
sas12	0.5	1	1.5	100000	1024	1682059183	0.0586759	99998	dNNdSN	FALSE	reference	200502	22216	22331.4	54855.7	13134.1	1450.65	1028.97	1983.46	0.0655062	0.0652975	1.0032	0.000208706	1000	0.000165766	0.000493086	0.00784331	0	0.000506489	0.680293
sas12	0.5	1	1.5	100000	1024	1682059183	0.0586759	99998	dNSdSS	TRUE	reference	200502	22216	22331.4	54855.7	13134.1	1450.65	1028.97	1983.46	0.0460774	0.0361577	1.27435	0.00991971	1000	0.000388677	0.000241008	0.0133837	0	0.00046592	1.38742e-100
sas12	0.5	1	1.5	100000	1024	1682059183	0.0586759	99998	dNNdNS	TRUE	alternate	200502	22216	22331.4	54855.7	13134.1	1450.65	1028.97	1983.46	0.0655062	0.0460774	1.42166	0.0194289	1000	0.000165286	0.000403457	0.0125681	0	0.000432616	0
sas12	0.5	1	1.5	100000	1024	1682059183	0.0586759	99998	dSNdSS	FALSE	alternate	200502	22216	22331.4	54855.7	13134.1	1450.65	1028.97	1983.46	0.0652975	0.0361577	1.80591	0.0291399	1000	0.000498901	0.000231208	0.0172393	0	0.000538982	0
sas12	0.5	1	2	100000	1024	1698150400	0.0596232	99998	dNNdSN	FALSE	reference	200634	22080.7	22186.4	55001.5	13872.2	1539.39	829.33	1640.23	0.0691418	0.0697166	0.991755	-0.000574791	1000	0.000169158	0.00049344	0.00763338	0	0.000515371	0.264724
sas12	0.5	1	2	100000	1024	1698150400	0.0596232	99998	dNSdSS	TRUE	reference	200634	22080.7	22186.4	55001.5	13872.2	1539.39	829.33	1640.23	0.0373802	0.0298216	1.25346	0.00755861	1000	0.000370866	0.000218876	0.0152669	0	0.000425676	1.52936e-70
sas12	0.5	1	2	100000	1024	1698150400	0.0596232	99998	dNNdNS	TRUE	alternate	200634	22080.7	22186.4	55001.5	13872.2	1539.39	829.33	1640.23	0.0691418	0.0373802	1.84969	0.0317616	1000	0.00016792	0.000365377	0.0189875	0	0.000415924	0
sas12	0.5	1	2	100000	1024	1698150400	0.0596232	99998	dSNdSS	FALSE	alternate	200634	22080.7	22186.4	55001.5	13872.2	1539.39	829.33	1640.23	0.0697166	0.0298216	2.33779	0.039895	1000	0.000510665	0.000221819	0.023621	0	0.000550777	0
sas12	0.5	1.5	0.1	100000	1024	1841766529	0.0544136	99998	dNNdNS	FALSE	alternate	200587	22233.4	22217.6	54854.4	4857.45	412.866	4499.88	6548.04	0.0242161	0.202536	0.119564	-0.17832	1000	0.000103291	0.000773891	0.000702838	0	0.000796576	0
sas12	0.5	1.5	0.1	100000	1024	1841766529	0.0544136	99998	dSNdSS	TRUE	alternate	200587	22233.4	22217.6	54854.4	4857.45	412.866	4499.88	6548.04	0.0185697	0.119371	0.155562	-0.100801	1000	0.00026956	0.000413492	0.00228623	0	0.000487709	0
sas12	0.5	1.5	0.1	100000	1024	1841766529	0.0544136	99998	dNNdSN	TRUE	reference	200587	22233.4	22217.6	54854.4	4857.45	412.866	4499.88	6548.04	0.0242161	0.0185697	1.30407	0.00564647	1000	0.000104576	0.000261656	0.0192592	0	0.000285609	5.4078e-87
sas12	0.5	1.5	0.1	100000	1024	1841766529	0.0544136	99998	dNSdSS	FALSE	reference	200587	22233.4	22217.6	54854.4	4857.45	412.866	4499.88	6548.04	0.202536	0.119371	1.6967	0.0831653	1000	0.000780064	0.00041724	0.00880259	0	0.000881672	0
sas12	0.5	1.5	0.5	100000	1024	3915710202	0.0573767	99998	dNNdNS	TRUE	alternate	200582	22137.1	22241.1	54949.8	10862.8	847.375	2300.9	3196.84	0.0541561	0.103453	0.523487	-0.0492966	1000	0.000158931	0.000599244	0.00342659	0	0.000620955	0
sas12	0.5	1.5	0.5	100000	1024	3915710202	0.0573767	99998	dSNdSS	FALSE	alternate	200582	22137.1	22241.1	54949.8	10862.8	847.375	2300.9	3196.84	0.0382784	0.0581774	0.65796	-0.019899	1000	0.000375713	0.000306906	0.0072558	0	0.000467666	0
sas12	0.5	1.5	0.5	100000	1024	3915710202	0.0573767	99998	dNNdSN	FALSE	reference	200582	22137.1	22241.1	54949.8	10862.8	847.375	2300.9	3196.84	0.0541561	0.0382784	1.41479	0.0158776	1000	0.000146029	0.000380116	0.0144274	0	0.000400414	0
sas12	0.5	1.5	0.5	100000	1024	3915710202	0.0573767	99998	dNSdSS	TRUE	reference	200582	22137.1	22241.1	54949.8	10862.8	847.375	2300.9	3196.84	0.103453	0.0581774	1.77823	0.0452752	1000	0.000579191	0.000294118	0.0133574	0	0.00067597	0
sas12	0.5	1.5	1	100000	1024	579575481	0.0587201	99998	dNNdNS	TRUE	alternate	200530	22231.1	22265.6	54883.3	13127.9	1018.22	1471.51	1993.14	0.0654659	0.0660887	0.990576	-0.00062284	1000	0.000160067	0.000470461	0.00770372	0	0.000498542	0.211547
sas12	0.5	1.5	1	100000	1024	579575481	0.0587201	99998	dSNdSS	FALSE	alternate	200530	22231.1	22265.6	54883.3	13127.9	1018.22	1471.51	1993.14	0.0458019	0.0363159	1.26121	0.00948603	1000	0.000406038	0.000232428	0.0135041	0	0.000479475	4.07136e-87
sas12	0.5	1.5	1	100000	1024	579575481	0.0587201	99998	dNNdSN	FALSE	reference	200530	22231.1	22265.6	54883.3	13127.9	1018.22	1471.51	1993.14	0.0654659	0.0458019	1.42933	0.019664	1000	0.000158668	0.000420194	0.0128373	0	0.000465295	0
sas12	0.5	1.5	1	100000	1024	579575481	0.0587201	99998	dNSdSS	TRUE	reference	200530	22231.1	22265.6	54883.3	13127.9	1018.22	1471.51	1993.14	0.0660887	0.0363159	1.81983	0.0297728	1000	0.000478258	0.000236082	0.0170338	0	0.000521242	0
sas12	0.5	1.5	1.5	100000	1024	3705244484	0.0600874	99998	dNNdSN	TRUE	reference	200524	22225	22161.1	55012	14324.6	1109.82	1094.1	1493.04	0.0714357	0.0499356	1.43056	0.0215001	1000	0.000166071	0.000450529	0.012433	0	0.000453263	0
sas12	0.5	1.5	1.5	100000	1024	3705244484	0.0600874	99998	dNNdNS	FALSE	alternate	200524	22225	22161.1	55012	14324.6	1109.82	1094.1	1493.04	0.0714357	0.0493703	1.44694	0.0220654	1000	0.000167418	0.000410935	0.0125974	0	0.000440716	0
sas12	0.5	1.5	1.5	100000	1024	3705244484	0.0600874	99998	dNSdSS	FALSE	reference	200524	22225	22161.1	55012	14324.6	1109.82	1094.1	1493.04	0.0493703	0.0271403	1.81908	0.02223	1000	0.000423892	0.000205908	0.021206	0	0.000460898	0
sas12	0.5	1.5	1.5	100000	1024	3705244484	0.0600874	99998	dSNdSS	TRUE	alternate	200524	22225	22161.1	55012	14324.6	1109.82	1094.1	1493.04	0.0499356	0.0271403	1.83991	0.0227953	1000	0.000433013	0.000192581	0.020649	0	0.000459355	0
sas12	0.5	1.5	2	100000	1024	3591852559	0.0614073	99998	dNNdSN	FALSE	reference	200681	22213.1	22279.2	54727.9	15158.4	1157.42	903.231	1197.1	0.0755347	0.0521053	1.44966	0.0234294	1000	0.000178941	0.000424758	0.0128078	0	0.000456791	0
sas12	0.5	1.5	2	100000	1024	3591852559	0.0614073	99998	dNSdSS	TRUE	reference	200681	22213.1	22279.2	54727.9	15158.4	1157.42	903.231	1197.1	0.0405415	0.0218736	1.85345	0.0186679	1000	0.000351442	0.000176541	0.022311	0	0.000407714	0
sas12	0.5	1.5	2	100000	1024	3591852559	0.0614073	99998	dNNdNS	TRUE	alternate	200681	22213.1	22279.2	54727.9	15158.4	1157.42	903.231	1197.1	0.0755347	0.0405415	1.86314	0.0349932	1000	0.000172865	0.000377777	0.0182503	0	0.000401171	0
sas12	0.5	1.5	2	100000	1024	3591852559	0.0614073	99998	dSNdSS	FALSE	alternate	200681	22213.1	22279.2	54727.9	15158.4	1157.42	903.231	1197.1	0.0521053	0.0218736	2.38211	0.0302317	1000	0.000427088	0.000180005	0.0264645	0	0.00046532	0
sas12	0.5	2	0.1	100000	1024	1437031029	0.0546292	99998	dNNdNS	FALSE	alternate	200606	22151.6	22147	54981.3	5416.23	346.543	4936.43	5683.33	0.0269994	0.222894	0.121131	-0.195895	1000	0.00010063	0.000810356	0.000646093	0	0.000846726	0
sas12	0.5	2	0.1	100000	1024	1437031029	0.0546292	99998	dSNdSS	TRUE	alternate	200606	22151.6	22147	54981.3	5416.23	346.543	4936.43	5683.33	0.0156441	0.103368	0.151343	-0.0877242	1000	0.000226017	0.000388576	0.00232698	0	0.000457002	0
sas12	0.5	2	0.1	100000	1024	1437031029	0.0546292	99998	dNNdSN	TRUE	reference	200606	22151.6	22147	54981.3	5416.23	346.543	4936.43	5683.33	0.0269994	0.0156441	1.72585	0.0113552	1000	0.000108912	0.000232785	0.0266692	0	0.000263764	0
sas12	0.5	2	0.1	100000	1024	1437031029	0.0546292	99998	dNSdSS	FALSE	reference	200606	22151.6	22147	54981.3	5416.23	346.543	4936.43	5683.33	0.222894	0.103368	2.15631	0.119526	1000	0.000777176	0.000386024	0.0111932	0	0.000896691	0
sas12	0.5	2	0.5	100000	1024	3261935870	0.0578138	99998	dNNdNS	TRUE	alternate	200528	22080.2	22181.7	55116.8	11584.2	696.053	2448.43	2610.04	0.0577686	0.110381	0.523357	-0.0526122	1000	0.000159665	0.000612943	0.0031699	0	0.000644751	0
sas12	0.5	2	0.5	100000	1024	3261935870	0.0578138	99998	dSNdSS	FALSE	alternate	200528	22080.2	22181.7	55116.8	11584.2	696.053	2448.43	2610.04	0.0315238	0.0473547	0.665696	-0.0158309	1000	0.000333435	0.00026381	0.00787093	0	0.000421211	0
sas12	0.5	2	0.5	100000	1024	3261935870	0.0578138	99998	dNNdSN	FALSE	reference	200528	22080.2	22181.7	55116.8	11584.2	696.053	2448.43	2610.04	0.0577686	0.0315238	1.83254	0.0262448	1000	0.000160893	0.000327632	0.0197414	0	0.000366369	0
sas12	0.5	2	0.5	100000	1024	3261935870	0.0578138	99998	dNSdSS	TRUE	reference	200528	22080.2	22181.7	55116.8	11584.2	696.053	2448.43	2610.04	0.110381	0.0473547	2.33094	0.0630261	1000	0.000615093	0.000267596	0.018101	0	0.000646911	0
sas12	0.5	2	1	100000	1024	436767821	0.0594508	99998	dNNdNS	TRUE	alternate	200621	22079.3	22209.5	55005	13831.7	822.786	1551.88	1623.81	0.0689444	0.0698745	0.986688	-0.000930137	1000	0.000174912	0.000524836	0.00727821	0	0.000544619	0.0876613
sas12	0.5	2	1	100000	1024	436767821	0.0594508	99998	dSNdSS	FALSE	alternate	200621	22079.3	22209.5	55005	13831.7	822.786	1551.88	1623.81	0.0372651	0.0295211	1.26232	0.00774397	1000	0.000368522	0.00021042	0.0148536	0	0.000413589	3.16601e-78
sas12	0.5	2	1	100000	1024	436767821	0.0594508	99998	dNNdSN	FALSE	reference	200621	22079.3	22209.5	55005	13831.7	822.786	1551.88	1623.81	0.0689444	0.0372651	1.8501	0.0316792	1000	0.00017124	0.000358959	0.0185946	0	0.00041381	0
sas12	0.5	2	1	100000	1024	436767821	0.0594508	99998	dNSdSS	TRUE	reference	200621	22079.3	22209.5	55005	13831.7	822.786	1551.88	1623.81	0.0698745	0.0295211	2.36693	0.0403533	1000	0.000498361	0.000210827	0.0239432	0	0.000533813	0
sas12	0.5	2	1.5	100000	1024	3212347594	0.0613019	99998	dNNdNS	TRUE	alternate	200485	22213.5	22396	54805.3	15105.8	891.343	1194.46	1192.84	0.0753463	0.0533336	1.41274	0.0220127	1000	0.000171752	0.000442188	0.0118534	0	0.000457303	0
sas12	0.5	2	1.5	100000	1024	3212347594	0.0613019	99998	dSNdSS	FALSE	alternate	200485	22213.5	22396	54805.3	15105.8	891.343	1194.46	1192.84	0.0401261	0.021765	1.84361	0.0183611	1000	0.000391493	0.000177891	0.021974	0	0.000420071	0
sas12	0.5	2	1.5	100000	1024	3212347594	0.0613019	99998	dNNdSN	FALSE	reference	200485	22213.5	22396	54805.3	15105.8	891.343	1194.46	1192.84	0.0753463	0.0401261	1.87774	0.0352202	1000	0.000169585	0.000367827	0.0186074	0	0.000415667	0
sas12	0.5	2	1.5	100000	1024	3212347594	0.0613019	99998	dNSdSS	TRUE	reference	200485	22213.5	22396	54805.3	15105.8	891.343	1194.46	1192.84	0.0533336	0.021765	2.45043	0.0315686	1000	0.000437544	0.000174823	0.028134	0	0.000464515	0
sas12	0.5	2	2	100000	1024	2948076624	0.0630896	99998	dNNdSN	FALSE	reference	200616	22103	22454.9	54730.1	16049.8	936.253	947.076	987.683	0.0800027	0.0423586	1.8887	0.0376441	1000	0.000180064	0.000384266	0.0181647	0	0.000420905	0
sas12	0.5	2	2	100000	1024	2948076624	0.0630896	99998	dNNdNS	TRUE	alternate	200616	22103	22454.9	54730.1	16049.8	936.253	947.076	987.683	0.0800027	0.0421769	1.89684	0.0378258	1000	0.000184193	0.000371369	0.0175332	0	0.00040935	0
sas12	0.5	2	2	100000	1024	2948076624	0.0630896	99998	dNSdSS	TRUE	reference	200616	22103	22454.9	54730.1	16049.8	936.253	947.076	987.683	0.0421769	0.0180464	2.33713	0.0241305	1000	0.000371725	0.000167266	0.0295942	0	0.000408422	0
sas12	0.5	2	2	100000	1024	2948076624	0.0630896	99998	dSNdSS	FALSE	alternate	200616	22103	22454.9	54730.1	16049.8	936.253	947.076	987.683	0.0423586	0.0180464	2.3472	0.0243121	1000	0.000401702	0.000166097	0.0296265	0	0.000415569	0
sas12	1	0.1	0.1	100000	1024	3185965404	0.0498205	99998	dNNdSN	FALSE	reference	200514	22204.6	22230	54936.3	718.532	780.924	772.376	12668.6	0.00358345	0.0351694	0.101891	-0.031586	1000	4.20124e-05	0.000376445	0.00167693	0	0.000373914	0
sas12	1	0.1	0.1	100000	1024	3185965404	0.0498205	99998	dNNdNS	TRUE	alternate	200514	22204.6	22230	54936.3	718.532	780.924	772.376	12668.6	0.00358345	0.0347447	0.103137	-0.0311613	1000	4.03313e-05	0.000372482	0.00155364	0	0.000371826	0
sas12	1	0.1	0.1	100000	1024	3185965404	0.0498205	99998	dNSdSS	TRUE	reference	200514	22204.6	22230	54936.3	718.532	780.924	772.376	12668.6	0.0347447	0.230605	0.150668	-0.19586	1000	0.000364479	0.00053961	0.00157464	0	0.000684386	0
sas12	1	0.1	0.1	100000	1024	3185965404	0.0498205	99998	dSNdSS	FALSE	alternate	200514	22204.6	22230	54936.3	718.532	780.924	772.376	12668.6	0.0351694	0.230605	0.152509	-0.195435	1000	0.000390631	0.000554834	0.00163132	0	0.000669326	0
sas12	1	0.1	0.5	100000	1024	3185965405	0.0534406	99998	dNNdSN	FALSE	reference	200494	22125.7	22413.7	54853.8	2678.86	2699.47	638.171	10009.6	0.0133613	0.122007	0.109513	-0.108645	1000	7.84021e-05	0.000667971	0.000819601	0	0.000669206	0
sas12	1	0.1	0.5	100000	1024	3185965405	0.0534406	99998	dNSdSS	TRUE	reference	200494	22125.7	22413.7	54853.8	2678.86	2699.47	638.171	10009.6	0.0284724	0.182478	0.156031	-0.154006	1000	0.000340651	0.000493055	0.00182865	0	0.000588738	0
sas12	1	0.1	0.5	100000	1024	3185965405	0.0534406	99998	dNNdNS	TRUE	alternate	200494	22125.7	22413.7	54853.8	2678.86	2699.47	638.171	10009.6	0.0133613	0.0284724	0.469272	-0.0151111	1000	8.12013e-05	0.000343609	0.00616755	0	0.000350955	0
sas12	1	0.1	0.5	100000	1024	3185965405	0.0534406	99998	dSNdSS	FALSE	alternate	200494	22125.7	22413.7	54853.8	2678.86	2699.47	638.171	10009.6	0.122007	0.182478	0.668608	-0.0604718	1000	0.000666162	0.000515764	0.00409554	0	0.000849612	0
sas12	1	0.1	1	100000	1024	3185965402	0.0545291	99998	dNNdSN	TRUE	reference	200362	22309.4	22222.8	54998.6	4045.79	3927.84	491.667	7887.59	0.0201924	0.176063	0.114689	-0.15587	1000	9.28187e-05	0.00075437	0.00074053	0	0.000735595	0
sas12	1	0.1	1	100000	1024	3185965402	0.0545291	99998	dNSdSS	FALSE	reference	200362	22309.4	22222.8	54998.6	4045.79	3927.84	491.667	7887.59	0.0221244	0.143414	0.154269	-0.12129	1000	0.000277958	0.000438215	0.00199832	0	0.000516589	0
sas12	1	0.1	1	100000	1024	3185965402	0.0545291	99998	dNNdNS	FALSE	alternate	200362	22309.4	22222.8	54998.6	4045.79	3927.84	491.667	7887.59	0.0201924	0.0221244	0.912672	-0.00193208	1000	9.58828e-05	0.000278717	0.0122604	0	0.000298657	9.85059e-11
sas12	1	0.1	1	100000	1024	3185965402	0.0545291	99998	dSNdSS	TRUE	alternate	200362	22309.4	22222.8	54998.6	4045.79	3927.84	491.667	7887.59	0.176063	0.143414	1.22765	0.0326483	1000	0.000750559	0.00046219	0.00671569	0	0.00088684	1.09754e-296
sas12	1	0.1	1.5	100000	1024	3185965403	0.0543809	99998	dNNdSN	TRUE	reference	200577	22259.5	22162.2	54892	4855.53	4517.01	399.981	6535.79	0.0242078	0.202925	0.119294	-0.178718	1000	0.000104686	0.000808939	0.00068228	0	0.000772558	0
sas12	1	0.1	1.5	100000	1024	3185965403	0.0543809	99998	dNSdSS	FALSE	reference	200577	22259.5	22162.2	54892	4855.53	4517.01	399.981	6535.79	0.0180478	0.119066	0.151578	-0.101019	1000	0.000250316	0.000416979	0.00216545	0	0.000485963	0
sas12	1	0.1	1.5	100000	1024	3185965403	0.0543809	99998	dNNdNS	FALSE	alternate	200577	22259.5	22162.2	54892	4855.53	4517.01	399.981	6535.79	0.0242078	0.0180478	1.34131	0.00615997	1000	9.89039e-05	0.000245137	0.0194271	0	0.000267067	1.03345e-117
sas12	1	0.1	1.5	100000	1024	3185965403	0.0543809	99998	dSNdSS	TRUE	alternate	200577	22259.5	22162.2	54892	4855.53	4517.01	399.981	6535.79	0.202925	0.119066	1.7043	0.0838589	1000	0.000785475	0.000404962	0.00887925	0	0.000879058	0
sas12	1	0.1	2	100000	1024	3375713604	0.0544931	99998	dNNdSN	FALSE	reference	200636	22098.8	22194.6	54988.9	5432.31	4906.39	352.842	5651.91	0.0270755	0.222021	0.12195	-0.194946	1000	0.000108778	0.000821393	0.000678554	0	0.000824643	0
sas12	1	0.1	2	100000	1024	3375713604	0.0544931	99998	dNSdSS	TRUE	reference	200636	22098.8	22194.6	54988.9	5432.31	4906.39	352.842	5651.91	0.0158976	0.102783	0.154672	-0.0868852	1000	0.000235956	0.000392476	0.00233867	0	0.0004514	0
sas12	1	0.1	2	100000	1024	3375713604	0.0544931	99998	dNNdNS	TRUE	alternate	200636	22098.8	22194.6	54988.9	5432.31	4906.39	352.842	5651.91	0.0270755	0.0158976	1.70312	0.0111779	1000	0.000110919	0.000237065	0.0264407	0	0.000256239	0
sas12	1	0.1	2	100000	1024	3375713604	0.0544931	99998	dSNdSS	FALSE	alternate	200636	22098.8	22194.6	54988.9	5432.31	4906.39	352.842	5651.91	0.222021	0.102783	2.1601	0.119238	1000	0.00080201	0.000383134	0.010948	0	0.000888362	0
sas12	1	0.5	0.1	100000	1024	2814199497	0.053023	99998	dNNdNS	TRUE	alternate	200566	22015.7	22315.3	54999	2677.52	614.471	2677.66	9931.72	0.0133498	0.119992	0.111256	-0.106642	1000	7.93393e-05	0.000653786	0.000897194	0	0.00068148	0
sas12	1	0.5	0.1	100000	1024	2814199497	0.053023	99998	dSNdSS	FALSE	alternate	200566	22015.7	22315.3	54999	2677.52	614.471	2677.66	9931.72	0.0279105	0.18058	0.15456	-0.152669	1000	0.000335963	0.000487362	0.00187417	0	0.000619744	0
sas12	1	0.5	0.1	100000	1024	2814199497	0.053023	99998	dNNdSN	FALSE	reference	200566	22015.7	22315.3	54999	2677.52	614.471	2677.66	9931.72	0.0133498	0.0279105	0.478309	-0.0145607	1000	7.94823e-05	0.000336893	0.0061038	0	0.000346776	0
sas12	1	0.5	0.1	100000	1024	2814199497	0.053023	99998	dNSdSS	TRUE	reference	200566	22015.7	22315.3	54999	2677.52	614.471	2677.66	9931.72	0.119992	0.18058	0.664482	-0.0605878	1000	0.000655422	0.000498344	0.00395298	0	0.000794124	0
sas12	1	0.5	0.5	100000	1024	3375713610	0.0556277	99998	dNNdSN	TRUE	reference	200602	22241.1	22229	54829.6	7398.33	1629.73	1609.67	6045.11	0.0368807	0.0732758	0.503312	-0.0363952	1000	0.000126128	0.000528594	0.00383649	0	0.000504753	0
sas12	1	0.5	0.5	100000	1024	3375713610	0.0556277	99998	dNNdNS	FALSE	alternate	200602	22241.1	22229	54829.6	7398.33	1629.73	1609.67	6045.11	0.0368807	0.0724131	0.509309	-0.0355325	1000	0.000127718	0.000481528	0.00400313	0	0.000520088	0
sas12	1	0.5	0.5	100000	1024	3375713610	0.0556277	99998	dNSdSS	FALSE	reference	200602	22241.1	22229	54829.6	7398.33	1629.73	1609.67	6045.11	0.0724131	0.110253	0.656793	-0.0378395	1000	0.000495487	0.000417695	0.00518404	0	0.000616748	0
sas12	1	0.5	0.5	100000	1024	3375713610	0.0556277	99998	dSNdSS	TRUE	alternate	200602	22241.1	22229	54829.6	7398.33	1629.73	1609.67	6045.11	0.0732758	0.110253	0.664618	-0.0369767	1000	0.000532723	0.000393764	0.00515233	0	0.00066573	0
sas12	1	0.5	1	100000	1024	390824995	0.056908	99998	dNNdSN	FALSE	reference	200484	22134.6	22320.1	54961.3	9690.23	2069.63	1131.74	4175.13	0.0483341	0.0935019	0.516932	-0.0451678	1000	0.000140066	0.000575945	0.00357893	0	0.000610477	0
sas12	1	0.5	1	100000	1024	390824995	0.056908	99998	dNSdSS	TRUE	reference	200484	22134.6	22320.1	54961.3	9690.23	2069.63	1131.74	4175.13	0.0507051	0.0759649	0.66748	-0.0252598	1000	0.000427807	0.000349822	0.00645401	0	0.000540823	0
sas12	1	0.5	1	100000	1024	390824995	0.056908	99998	dNNdNS	TRUE	alternate	200484	22134.6	22320.1	54961.3	9690.23	2069.63	1131.74	4175.13	0.0483341	0.0507051	0.95324	-0.00237099	1000	0.000144188	0.000449534	0.00893038	0	0.000461454	2.77549e-07
sas12	1	0.5	1	100000	1024	390824995	0.056908	99998	dSNdSS	FALSE	alternate	200484	22134.6	22320.1	54961.3	9690.23	2069.63	1131.74	4175.13	0.0935019	0.0759649	1.23086	0.017537	1000	0.000594836	0.000336431	0.00939401	0	0.000651418	1.23995e-159
sas12	1	0.5	1.5	100000	1024	2193085542	0.0575311	99998	dNNdSN	FALSE	reference	200554	22211.2	22319.7	54825.8	10932.7	2283.73	866.472	3171.28	0.0545126	0.102819	0.530181	-0.0483062	1000	0.000158008	0.00058903	0.00338653	0	0.000613167	0
sas12	1	0.5	1.5	100000	1024	2193085542	0.0575311	99998	dNSdSS	TRUE	reference	200554	22211.2	22319.7	54825.8	10932.7	2283.73	866.472	3171.28	0.0388209	0.0578428	0.671146	-0.0190218	1000	0.000380823	0.000303452	0.00682979	0	0.000447848	0
sas12	1	0.5	1.5	100000	1024	2193085542	0.0575311	99998	dNNdNS	TRUE	alternate	200554	22211.2	22319.7	54825.8	10932.7	2283.73	866.472	3171.28	0.0545126	0.0388209	1.40421	0.0156917	1000	0.000154346	0.000367088	0.0137926	0	0.000415154	0
sas12	1	0.5	1.5	100000	1024	2193085542	0.0575311	99998	dSNdSS	FALSE	alternate	200554	22211.2	22319.7	54825.8	10932.7	2283.73	866.472	3171.28	0.102819	0.0578428	1.77756	0.0449761	1000	0.000568482	0.000290355	0.013258	0	0.000656987	0
sas12	1	0.5	2	100000	1024	2244935112	0.0578639	99998	dNNdSN	FALSE	reference	200424	22084.1	22426.8	54966.9	11594.9	2423.66	712.269	2622.63	0.057852	0.109747	0.527141	-0.0518947	1000	0.000154754	0.000634392	0.00328021	0	0.000611613	0
sas12	1	0.5	2	100000	1024	2244935112	0.0578639	99998	dNSdSS	TRUE	reference	200424	22084.1	22426.8	54966.9	11594.9	2423.66	712.269	2622.63	0.0317598	0.0477129	0.665644	-0.0159531	1000	0.000324965	0.000266869	0.0078963	0	0.000427977	4.08859e-304
sas12	1	0.5	2	100000	1024	2244935112	0.0578639	99998	dNNdNS	TRUE	alternate	200424	22084.1	22426.8	54966.9	11594.9	2423.66	712.269	2622.63	0.057852	0.0317598	1.82155	0.0260922	1000	0.000154878	0.000356825	0.0200415	0	0.000371168	0
sas12	1	0.5	2	100000	1024	2244935112	0.0578639	99998	dSNdSS	FALSE	alternate	200424	22084.1	22426.8	54966.9	11594.9	2423.66	712.269	2622.63	0.109747	0.0477129	2.30015	0.0620338	1000	0.000611823	0.000263546	0.0180609	0	0.000674839	0
sas12	1	1	0.1	100000	1024	3164490253	0.0541343	99998	dNNdNS	TRUE	alternate	200532	22099.2	22148.4	55106.8	4004.9	482.353	3870.29	7876.61	0.0199713	0.174743	0.11429	-0.154772	1000	9.70123e-05	0.000784759	0.000740213	0	0.000776357	0
sas12	1	1	0.1	100000	1024	3164490253	0.0541343	99998	dSNdSS	FALSE	alternate	200532	22099.2	22148.4	55106.8	4004.9	482.353	3870.29	7876.61	0.0218267	0.142934	0.152705	-0.121107	1000	0.000300828	0.000460488	0.00201481	0	0.000526829	0
sas12	1	1	0.1	100000	1024	3164490253	0.0541343	99998	dNNdSN	FALSE	reference	200532	22099.2	22148.4	55106.8	4004.9	482.353	3870.29	7876.61	0.0199713	0.0218267	0.914994	-0.00185539	1000	9.1938e-05	0.000293866	0.0125123	0	0.000302129	8.19686e-10
sas12	1	1	0.1	100000	1024	3164490253	0.0541343	99998	dNSdSS	TRUE	reference	200532	22099.2	22148.4	55106.8	4004.9	482.353	3870.29	7876.61	0.174743	0.142934	1.22255	0.0318096	1000	0.000765345	0.000452697	0.00659445	0	0.0008601	2.10455e-299
sas12	1	1	0.5	100000	1024	3552509585	0.0569143	99998	dNNdNS	FALSE	alternate	200616	22257.3	22130.2	54893.1	9749.2	1106.34	2088.96	4123.92	0.0485963	0.0943938	0.514825	-0.0457975	1000	0.000142165	0.000589669	0.00362404	0	0.000600912	0
sas12	1	1	0.5	100000	1024	3552509585	0.0569143	99998	dSNdSS	TRUE	alternate	200616	22257.3	22130.2	54893.1	9749.2	1106.34	2088.96	4123.92	0.0497067	0.0751264	0.661641	-0.0254197	1000	0.00042559	0.000321992	0.00639527	0	0.000531905	0
sas12	1	1	0.5	100000	1024	3552509585	0.0569143	99998	dNNdSN	TRUE	reference	200616	22257.3	22130.2	54893.1	9749.2	1106.34	2088.96	4123.92	0.0485963	0.0497067	0.97766	-0.00111044	1000	0.000147015	0.000442534	0.00892534	0	0.00045682	0.0150655
sas12	1	1	0.5	100000	1024	3552509585	0.0569143	99998	dNSdSS	FALSE	reference	200616	22257.3	22130.2	54893.1	9749.2	1106.34	2088.96	4123.92	0.0943938	0.0751264	1.25647	0.0192674	1000	0.00059762	0.00033247	0.00939427	0	0.000679012	4.03829e-177
sas12	1	1	1	100000	1024	4035499437	0.0579273	99998	dNNdNS	FALSE	alternate	200651	22254.2	22071.9	54937.4	11976.8	1340.02	1345.11	2711.33	0.0596896	0.0609424	0.979442	-0.00125283	1000	0.000157791	0.000470981	0.00818446	0	0.000501623	0.0125051
sas12	1	1	1	100000	1024	4035499437	0.0579273	99998	dNNdSN	TRUE	reference	200651	22254.2	22071.9	54937.4	11976.8	1340.02	1345.11	2711.33	0.0596896	0.0602142	0.991287	-0.000524642	1000	0.000157073	0.000473059	0.00772385	0	0.000468257	0.262537
sas12	1	1	1	100000	1024	4035499437	0.0579273	99998	dSNdSS	TRUE	alternate	200651	22254.2	22071.9	54937.4	11976.8	1340.02	1345.11	2711.33	0.0602142	0.0493531	1.22007	0.0108611	1000	0.000453528	0.000288327	0.0113193	0	0.000527476	3.31933e-94
sas12	1	1	1	100000	1024	4035499437	0.0579273	99998	dNSdSS	FALSE	reference	200651	22254.2	22071.9	54937.4	11976.8	1340.02	1345.11	2711.33	0.0609424	0.0493531	1.23482	0.0115893	1000	0.000454414	0.000278528	0.0112978	0	0.000525681	1.03647e-107
sas12	1	1	1.5	100000	1024	916320028	0.058809	99998	dNNdSN	FALSE	reference	200641	22177.5	22193.9	54888.5	13157.6	1449.58	1026.93	2002.75	0.0655779	0.0653625	1.0033	0.000215406	1000	0.000159742	0.00048904	0.00763708	0	0.00051781	0.677414
sas12	1	1	1.5	100000	1024	916320028	0.058809	99998	dNSdSS	TRUE	reference	200641	22177.5	22193.9	54888.5	13157.6	1449.58	1026.93	2002.75	0.0462711	0.0364875	1.26813	0.00978357	1000	0.000420426	0.000236771	0.014491	0	0.000467573	3.22789e-97
sas12	1	1	1.5	100000	1024	916320028	0.058809	99998	dNNdNS	TRUE	alternate	200641	22177.5	22193.9	54888.5	13157.6	1449.58	1026.93	2002.75	0.0655779	0.0462711	1.41725	0.0193068	1000	0.000165434	0.000404416	0.0140743	0	0.000440927	0
sas12	1	1	1.5	100000	1024	916320028	0.058809	99998	dSNdSS	FALSE	alternate	200641	22177.5	22193.9	54888.5	13157.6	1449.58	1026.93	2002.75	0.0653625	0.0364875	1.79137	0.028875	1000	0.000481825	0.00022875	0.016659	0	0.000548912	0
sas12	1	1	2	100000	1024	2184900026	0.0595492	99998	dNNdSN	FALSE	reference	200418	22168.2	22364.6	54972.7	13893.5	1526.79	828.466	1611.47	0.0693224	0.0688731	1.00652	0.000449347	1000	0.00016981	0.00049748	0.00755681	0	0.000539338	0.404763
sas12	1	1	2	100000	1024	2184900026	0.0595492	99998	dNSdSS	TRUE	reference	200418	22168.2	22364.6	54972.7	13893.5	1526.79	828.466	1611.47	0.0370436	0.029314	1.26368	0.00772961	1000	0.000359534	0.000206451	0.015073	0	0.000435306	1.52886e-70
sas12	1	1	2	100000	1024	2184900026	0.0595492	99998	dNNdNS	TRUE	alternate	200418	22168.2	22364.6	54972.7	13893.5	1526.79	828.466	1611.47	0.0693224	0.0370436	1.87138	0.0322789	1000	0.000169469	0.000360803	0.0187064	0	0.000401673	0
sas12	1	1	2	100000	1024	2184900026	0.0595492	99998	dSNdSS	FALSE	alternate	200418	22168.2	22364.6	54972.7	13893.5	1526.79	828.466	1611.47	0.0688731	0.029314	2.3495	0.0395591	1000	0.000490655	0.000207893	0.0236527	0	0.000520198	0
sas12	1	1.5	0.1	100000	1024	1083957069	0.0545234	99998	dNNdNS	TRUE	alternate	200430	22257.5	22268.1	54933.5	4864.91	408.196	4513.76	6564.14	0.0242723	0.202701	0.119745	-0.178428	1000	0.000102576	0.000777772	0.000707376	0	0.000792653	0
sas12	1	1.5	0.1	100000	1024	1083957069	0.0545234	99998	dSNdSS	FALSE	alternate	200430	22257.5	22268.1	54933.5	4864.91	408.196	4513.76	6564.14	0.0183397	0.119492	0.15348	-0.101153	1000	0.000261344	0.000419283	0.00228917	0	0.000488312	0
sas12	1	1.5	0.1	100000	1024	1083957069	0.0545234	99998	dNNdSN	FALSE	reference	200430	22257.5	22268.1	54933.5	4864.91	408.196	4513.76	6564.14	0.0242723	0.0183397	1.32348	0.00593259	1000	0.000105249	0.000270079	0.0195174	0	0.000272316	3.17429e-105
sas12	1	1.5	0.1	100000	1024	1083957069	0.0545234	99998	dNSdSS	TRUE	reference	200430	22257.5	22268.1	54933.5	4864.91	408.196	4513.76	6564.14	0.202701	0.119492	1.69635	0.0832082	1000	0.000750527	0.000411013	0.00860938	0	0.000899101	0
sas12	1	1.5	0.5	100000	1024	1868325106	0.0573118	99998	dNNdNS	TRUE	alternate	200434	22220.8	22321.3	54934.2	10853.1	831.254	2302.04	3201.97	0.0541481	0.103132	0.525035	-0.0489842	1000	0.000143831	0.000587883	0.00335408	0	0.000616457	0
sas12	1	1.5	0.5	100000	1024	1868325106	0.0573118	99998	dSNdSS	FALSE	alternate	200434	22220.8	22321.3	54934.2	10853.1	831.254	2302.04	3201.97	0.0374089	0.0582873	0.641801	-0.0208784	1000	0.000349822	0.000298338	0.00700197	0	0.000434876	0
sas12	1	1.5	0.5	100000	1024	1868325106	0.0573118	99998	dNNdSN	FALSE	reference	200434	22220.8	22321.3	54934.2	10853.1	831.254	2302.04	3201.97	0.0541481	0.0374089	1.44747	0.0167392	1000	0.000148618	0.000367806	0.0142134	0	0.000372378	0
sas12	1	1.5	0.5	100000	1024	1868325106	0.0573118	99998	dNSdSS	TRUE	reference	200434	22220.8	22321.3	54934.2	10853.1	831.254	2302.04	3201.97	0.103132	0.0582873	1.76938	0.044845	1000	0.000582816	0.00031129	0.0134987	0	0.000653743	0
sas12	1	1.5	1	100000	1024	1451945928	0.0587295	99998	dNNdNS	TRUE	alternate	200609	22138.9	22263.2	54907.1	13158.2	1002.97	1468.23	1984.66	0.0655913	0.0659486	0.994582	-0.000357338	1000	0.000168909	0.00048163	0.00741329	0	0.000509683	0.483242
sas12	1	1.5	1	100000	1024	1451945928	0.0587295	99998	dSNdSS	FALSE	alternate	200609	22138.9	22263.2	54907.1	13158.2	1002.97	1468.23	1984.66	0.0453036	0.0361458	1.25336	0.0091578	1000	0.000413423	0.000233532	0.0138034	0	0.000484502	1.10908e-79
sas12	1	1.5	1	100000	1024	1451945928	0.0587295	99998	dNNdSN	FALSE	reference	200609	22138.9	22263.2	54907.1	13158.2	1002.97	1468.23	1984.66	0.0655913	0.0453036	1.44782	0.0202876	1000	0.000162746	0.000412165	0.0138042	0	0.000452959	0
sas12	1	1.5	1	100000	1024	1451945928	0.0587295	99998	dNSdSS	TRUE	reference	200609	22138.9	22263.2	54907.1	13158.2	1002.97	1468.23	1984.66	0.0659486	0.0361458	1.82452	0.0298028	1000	0.000501362	0.000230552	0.0177032	0	0.000535798	0
sas12	1	1.5	1.5	100000	1024	1440366180	0.0599753	99998	dNNdNS	TRUE	alternate	200492	22186.1	22348.6	54881.8	14311.2	1086.11	1106.53	1483.26	0.0713804	0.0495123	1.44167	0.0218682	1000	0.000171764	0.000407142	0.0131573	0	0.000449454	0
sas12	1	1.5	1.5	100000	1024	1440366180	0.0599753	99998	dNNdSN	FALSE	reference	200492	22186.1	22348.6	54881.8	14311.2	1086.11	1106.53	1483.26	0.0713804	0.0489545	1.4581	0.0224259	1000	0.000173691	0.000400712	0.0130815	0	0.000438581	0
sas12	1	1.5	1.5	100000	1024	1440366180	0.0599753	99998	dSNdSS	FALSE	alternate	200492	22186.1	22348.6	54881.8	14311.2	1086.11	1106.53	1483.26	0.0489545	0.0270265	1.81135	0.021928	1000	0.000405889	0.000197896	0.0196494	0	0.000464524	0
sas12	1	1.5	1.5	100000	1024	1440366180	0.0599753	99998	dNSdSS	TRUE	reference	200492	22186.1	22348.6	54881.8	14311.2	1086.11	1106.53	1483.26	0.0495123	0.0270265	1.83199	0.0224858	1000	0.000415314	0.000206146	0.020881	0	0.000482976	0
sas12	1	1.5	2	100000	1024	4264575694	0.0612615	99998	dNNdSN	TRUE	reference	200530	22232	22231.6	54920.8	15073.4	1168.08	912.498	1219.2	0.0751681	0.0525403	1.43067	0.0226277	1000	0.000178591	0.000432621	0.0119903	0	0.000469001	0
sas12	1	1.5	2	100000	1024	4264575694	0.0612615	99998	dNNdNS	FALSE	alternate	200530	22232	22231.6	54920.8	15073.4	1168.08	912.498	1219.2	0.0751681	0.041045	1.83136	0.034123	1000	0.0001679	0.0003912	0.0174789	0	0.000428829	0
sas12	1	1.5	2	100000	1024	4264575694	0.0612615	99998	dNSdSS	FALSE	reference	200530	22232	22231.6	54920.8	15073.4	1168.08	912.498	1219.2	0.041045	0.0221992	1.84894	0.0188458	1000	0.000407665	0.000184545	0.0224392	0	0.000421396	0
sas12	1	1.5	2	100000	1024	4264575694	0.0612615	99998	dSNdSS	TRUE	alternate	200530	22232	22231.6	54920.8	15073.4	1168.08	912.498	1219.2	0.0525403	0.0221992	2.36676	0.0303411	1000	0.000430166	0.000182554	0.0274159	0	0.00044643	0
sas12	1	2	0.1	100000	1024	4008066396	0.0546803	99998	dNNdNS	FALSE	alternate	200646	22150.4	22125.2	54975.3	5458.63	338.683	4952.26	5648.92	0.0272052	0.223829	0.121545	-0.196624	1000	0.000109221	0.000770897	0.000662247	0	0.000831746	0
sas12	1	2	0.1	100000	1024	4008066396	0.0546803	99998	dSNdSS	TRUE	alternate	200646	22150.4	22125.2	54975.3	5458.63	338.683	4952.26	5648.92	0.0152901	0.102754	0.148804	-0.0874636	1000	0.000241342	0.000375567	0.0023715	0	0.000445557	0
sas12	1	2	0.1	100000	1024	4008066396	0.0546803	99998	dNNdSN	TRUE	reference	200646	22150.4	22125.2	54975.3	5458.63	338.683	4952.26	5648.92	0.0272052	0.0152901	1.77927	0.0119151	1000	0.000108647	0.000229875	0.0283588	0	0.000248316	0
sas12	1	2	0.1	100000	1024	4008066396	0.0546803	99998	dNSdSS	FALSE	reference	200646	22150.4	22125.2	54975.3	5458.63	338.683	4952.26	5648.92	0.223829	0.102754	2.1783	0.121075	1000	0.000809729	0.000382112	0.0107237	0	0.000886958	0
sas12	1	2	0.5	100000	1024	2968376920	0.0578628	99998	dNNdNS	TRUE	alternate	200488	22198	22350.7	54871.9	11582.3	686.737	2470.87	2613.61	0.0577707	0.11055	0.522575	-0.0527793	1000	0.000149723	0.000601271	0.00324769	0	0.000645202	0
sas12	1	2	0.5	100000	1024	2968376920	0.0578628	99998	dSNdSS	FALSE	alternate	200488	22198	22350.7	54871.9	11582.3	686.737	2470.87	2613.61	0.0309369	0.0476312	0.64951	-0.0166943	1000	0.000346308	0.00028313	0.0077794	0	0.000437592	0
sas12	1	2	0.5	100000	1024	2968376920	0.0578628	99998	dNNdSN	FALSE	reference	200488	22198	22350.7	54871.9	11582.3	686.737	2470.87	2613.61	0.0577707	0.0309369	1.86737	0.0268337	1000	0.000156105	0.000312183	0.0201791	0	0.00036066	0
sas12	1	2	0.5	100000	1024	2968376920	0.0578628	99998	dNSdSS	TRUE	reference	200488	22198	22350.7	54871.9	11582.3	686.737	2470.87	2613.61	0.11055	0.0476312	2.32096	0.0629188	1000	0.000627153	0.000276565	0.0179728	0	0.000673617	0
sas12	1	2	1	100000	1024	3556595826	0.0593823	99998	dNNdNS	TRUE	alternate	200584	22139.8	22312.8	54881.9	13837.8	805.117	1550.37	1616.52	0.0689878	0.0694833	0.992869	-0.000495496	1000	0.000174801	0.000477814	0.00745222	0	0.000516695	0.337573
sas12	1	2	1	100000	1024	3556595826	0.0593823	99998	dSNdSS	FALSE	alternate	200584	22139.8	22312.8	54881.9	13837.8	805.117	1550.37	1616.52	0.0363651	0.0294545	1.23462	0.00691061	1000	0.000354713	0.000204013	0.0147129	0	0.000408303	2.93329e-64
sas12	1	2	1	100000	1024	3556595826	0.0593823	99998	dNNdSN	FALSE	reference	200584	22139.8	22312.8	54881.9	13837.8	805.117	1550.37	1616.52	0.0689878	0.0363651	1.89709	0.0326227	1000	0.000168851	0.000364742	0.0185494	0	0.000392273	0
sas12	1	2	1	100000	1024	3556595826	0.0593823	99998	dNSdSS	TRUE	reference	200584	22139.8	22312.8	54881.9	13837.8	805.117	1550.37	1616.52	0.0694833	0.0294545	2.35901	0.0400289	1000	0.000487078	0.000213185	0.0234176	0	0.000521304	0
sas12	1	2	1.5	100000	1024	2073513522	0.0612058	99998	dNNdNS	TRUE	alternate	200484	21956.7	22146.8	55322.2	15105.9	875.013	1151	1224.34	0.075347	0.0519713	1.44978	0.0233757	1000	0.000172476	0.000415166	0.0126632	0	0.000459936	0
sas12	1	2	1.5	100000	1024	2073513522	0.0612058	99998	dSNdSS	FALSE	alternate	200484	21956.7	22146.8	55322.2	15105.9	875.013	1151	1224.34	0.0398517	0.022131	1.80072	0.0177207	1000	0.000361532	0.000187803	0.0225366	0	0.000406754	0
sas12	1	2	1.5	100000	1024	2073513522	0.0612058	99998	dNNdSN	FALSE	reference	200484	21956.7	22146.8	55322.2	15105.9	875.013	1151	1224.34	0.075347	0.0398517	1.89069	0.0354953	1000	0.000172125	0.000375467	0.0180621	0	0.00042708	0
sas12	1	2	1.5	100000	1024	2073513522	0.0612058	99998	dNSdSS	TRUE	reference	200484	21956.7	22146.8	55322.2	15105.9	875.013	1151	1224.34	0.0519713	0.022131	2.34835	0.0298403	1000	0.000430116	0.000179213	0.0263056	0	0.00046779	0
sas12	1	2	2	100000	1024	3052905930	0.0632417	99998	dNNdNS	FALSE	alternate	200583	22266.3	22230.8	54830.8	16080	943.985	972.875	969.937	0.0801667	0.0437626	1.83186	0.0364041	1000	0.000181695	0.000412406	0.0165432	0	0.000432501	0
sas12	1	2	2	100000	1024	3052905930	0.0632417	99998	dNNdSN	TRUE	reference	200583	22266.3	22230.8	54830.8	16080	943.985	972.875	969.937	0.0801667	0.0423952	1.89094	0.0377715	1000	0.000181796	0.000385417	0.0174178	0	0.00042488	0
sas12	1	2	2	100000	1024	3052905930	0.0632417	99998	dSNdSS	TRUE	alternate	200583	22266.3	22230.8	54830.8	16080	943.985	972.875	969.937	0.0423952	0.0176896	2.39661	0.0247056	1000	0.000384567	0.000159153	0.0293458	0	0.000411301	0
sas12	1	2	2	100000	1024	3052905930	0.0632417	99998	dNSdSS	FALSE	reference	200583	22266.3	22230.8	54830.8	16080	943.985	972.875	969.937	0.0437626	0.0176896	2.47391	0.0260729	1000	0.000402012	0.000163404	0.0315538	0	0.000429506	0
sas12	2	0.1	0.1	100000	1024	545802446	0.0497431	99998	dNNdSN	TRUE	reference	200514	22239.8	22162.5	54974.6	708.155	776.979	763.916	12668.4	0.0035317	0.0349363	0.10109	-0.0314046	1000	4.132e-05	0.000372808	0.00161121	0	0.000374815	0
sas12	2	0.1	0.1	100000	1024	545802446	0.0497431	99998	dNNdNS	FALSE	alternate	200514	22239.8	22162.5	54974.6	708.155	776.979	763.916	12668.4	0.0035317	0.0344689	0.102461	-0.0309372	1000	3.97235e-05	0.000377759	0.00157219	0	0.000367658	0
sas12	2	0.1	0.1	100000	1024	545802446	0.0497431	99998	dNSdSS	FALSE	reference	200514	22239.8	22162.5	54974.6	708.155	776.979	763.916	12668.4	0.0344689	0.230442	0.149578	-0.195973	1000	0.000362435	0.000522469	0.00160533	0	0.000647405	0
sas12	2	0.1	0.1	100000	1024	545802446	0.0497431	99998	dSNdSS	TRUE	alternate	200514	22239.8	22162.5	54974.6	708.155	776.979	763.916	12668.4	0.0349363	0.230442	0.151606	-0.195505	1000	0.0003707	0.00053746	0.00162062	0	0.000654078	0
sas12	2	0.1	0.5	100000	1024	2451125961	0.0532314	99998	dNNdSN	FALSE	reference	200630	22105.4	22334.3	54824	2676.24	2695.74	617.914	9973.84	0.0133392	0.12195	0.109383	-0.10861	1000	7.88166e-05	0.000657063	0.000893728	0	0.000662215	0
sas12	2	0.1	0.5	100000	1024	2451125961	0.0532314	99998	dNSdSS	TRUE	reference	200630	22105.4	22334.3	54824	2676.24	2695.74	617.914	9973.84	0.0276665	0.181925	0.152077	-0.154258	1000	0.000327776	0.000502473	0.0018256	0	0.000587128	0
sas12	2	0.1	0.5	100000	1024	2451125961	0.0532314	99998	dNNdNS	TRUE	alternate	200630	22105.4	22334.3	54824	2676.24	2695.74	617.914	9973.84	0.0133392	0.0276665	0.482143	-0.0143273	1000	7.98354e-05	0.000328657	0.00627424	0	0.000327318	0
sas12	2	0.1	0.5	100000	1024	2451125961	0.0532314	99998	dSNdSS	FALSE	alternate	200630	22105.4	22334.3	54824	2676.24	2695.74	617.914	9973.84	0.12195	0.181925	0.670331	-0.059975	1000	0.000655991	0.000504756	0.00415949	0	0.000871021	0
sas12	2	0.1	1	100000	1024	2042783571	0.0544674	99998	dNNdSN	FALSE	reference	200490	22199.1	22214.6	54973.4	4043.03	3872.37	488.056	7930.06	0.0201658	0.174438	0.115604	-0.154272	1000	9.71114e-05	0.000747465	0.000729377	0	0.000759661	0
sas12	2	0.1	1	100000	1024	2042783571	0.0544674	99998	dNSdSS	TRUE	reference	200490	22199.1	22214.6	54973.4	4043.03	3872.37	488.056	7930.06	0.02197	0.144253	0.152302	-0.122283	1000	0.000269346	0.000462048	0.00200345	0	0.000536568	0
sas12	2	0.1	1	100000	1024	2042783571	0.0544674	99998	dNNdNS	TRUE	alternate	200490	22199.1	22214.6	54973.4	4043.03	3872.37	488.056	7930.06	0.0201658	0.02197	0.917876	-0.00180427	1000	9.26592e-05	0.000286595	0.0121847	0	0.000289461	4.56987e-10
sas12	2	0.1	1	100000	1024	2042783571	0.0544674	99998	dSNdSS	FALSE	alternate	200490	22199.1	22214.6	54973.4	4043.03	3872.37	488.056	7930.06	0.174438	0.144253	1.20925	0.0301855	1000	0.000786199	0.000460206	0.00668285	0	0.000883385	6.68734e-256
sas12	2	0.1	1.5	100000	1024	2254320707	0.0543487	99998	dNNdSN	FALSE	reference	200538	22120.2	22360.1	54865.4	4875.33	4466.09	408.835	6548.03	0.0243113	0.201901	0.120412	-0.177589	1000	0.000104682	0.000761413	0.000671665	0	0.000803898	0
sas12	2	0.1	1.5	100000	1024	2254320707	0.0543487	99998	dNSdSS	TRUE	reference	200538	22120.2	22360.1	54865.4	4875.33	4466.09	408.835	6548.03	0.0182841	0.119347	0.153201	-0.101063	1000	0.000253044	0.000401676	0.00217847	0	0.000492613	0
sas12	2	0.1	1.5	100000	1024	2254320707	0.0543487	99998	dNNdNS	TRUE	alternate	200538	22120.2	22360.1	54865.4	4875.33	4466.09	408.835	6548.03	0.0243113	0.0182841	1.32964	0.00602718	1000	0.000108707	0.00026047	0.0189494	0	0.00027951	3.96812e-103
sas12	2	0.1	1.5	100000	1024	2254320707	0.0543487	99998	dSNdSS	FALSE	alternate	200538	22120.2	22360.1	54865.4	4875.33	4466.09	408.835	6548.03	0.201901	0.119347	1.69171	0.0825534	1000	0.000788267	0.000398113	0.00882747	0	0.000879322	0
sas12	2	0.1	2	100000	1024	42352497	0.0544556	99998	dNNdSN	FALSE	reference	200536	22074	22316.9	54971.9	5431.45	4912.97	364.837	5621.9	0.0270847	0.222568	0.121692	-0.195484	1000	0.000109962	0.000755307	0.000657843	0	0.000823471	0
sas12	2	0.1	2	100000	1024	42352497	0.0544556	99998	dNSdSS	TRUE	reference	200536	22074	22316.9	54971.9	5431.45	4912.97	364.837	5621.9	0.016348	0.102269	0.159854	-0.0859205	1000	0.00025271	0.000377076	0.00256583	0	0.000458575	0
sas12	2	0.1	2	100000	1024	42352497	0.0544556	99998	dNNdNS	TRUE	alternate	200536	22074	22316.9	54971.9	5431.45	4912.97	364.837	5621.9	0.0270847	0.016348	1.65676	0.0107366	1000	0.000109271	0.000257596	0.0260996	0	0.000273965	0
sas12	2	0.1	2	100000	1024	42352497	0.0544556	99998	dSNdSS	FALSE	alternate	200536	22074	22316.9	54971.9	5431.45	4912.97	364.837	5621.9	0.222568	0.102269	2.17631	0.1203	1000	0.000790497	0.000377507	0.011118	0	0.000901662	0
sas12	2	0.5	0.1	100000	1024	1479315202	0.0530123	99998	dNNdNS	TRUE	alternate	200659	22158.6	22264.2	54803.3	2689.12	606.191	2705.39	9896.89	0.0134015	0.121513	0.110288	-0.108112	1000	8.24626e-05	0.000654177	0.00088256	0	0.000669308	0
sas12	2	0.5	0.1	100000	1024	1479315202	0.0530123	99998	dSNdSS	FALSE	alternate	200659	22158.6	22264.2	54803.3	2689.12	606.191	2705.39	9896.89	0.0273569	0.180589	0.151487	-0.153233	1000	0.000317863	0.000506344	0.0018089	0	0.000599607	0
sas12	2	0.5	0.1	100000	1024	1479315202	0.0530123	99998	dNNdSN	FALSE	reference	200659	22158.6	22264.2	54803.3	2689.12	606.191	2705.39	9896.89	0.0134015	0.0273569	0.489876	-0.0139554	1000	7.85909e-05	0.000319744	0.00662665	0	0.000332963	0
sas12	2	0.5	0.1	100000	1024	1479315202	0.0530123	99998	dNSdSS	TRUE	reference	200659	22158.6	22264.2	54803.3	2689.12	606.191	2705.39	9896.89	0.121513	0.180589	0.672869	-0.0590764	1000	0.00065626	0.000491038	0.00412249	0	0.000844898	0
sas12	2	0.5	0.5	100000	1024	3577011764	0.0556461	99998	dNNdNS	TRUE	alternate	200489	22253	22305.5	54847.6	7417.63	1605.98	1622.05	6042.32	0.0369977	0.0727199	0.508769	-0.0357223	1000	0.000121928	0.000511592	0.00392474	0	0.000500033	0
sas12	2	0.5	0.5	100000	1024	3577011764	0.0556461	99998	dNNdSN	FALSE	reference	200489	22253	22305.5	54847.6	7417.63	1605.98	1622.05	6042.32	0.0369977	0.0721692	0.512652	-0.0351715	1000	0.00012483	0.000500098	0.00391166	0	0.00052821	0
sas12	2	0.5	0.5	100000	1024	3577011764	0.0556461	99998	dSNdSS	FALSE	alternate	200489	22253	22305.5	54847.6	7417.63	1605.98	1622.05	6042.32	0.0721692	0.110166	0.655097	-0.0379965	1000	0.000489744	0.000396862	0.00510961	0	0.000661102	0
sas12	2	0.5	0.5	100000	1024	3577011764	0.0556461	99998	dNSdSS	TRUE	reference	200489	22253	22305.5	54847.6	7417.63	1605.98	1622.05	6042.32	0.0727199	0.110166	0.660097	-0.0374457	1000	0.000511225	0.000385364	0.00526739	0	0.000666988	0
sas12	2	0.5	1	100000	1024	550190989	0.0568065	99998	dNNdSN	FALSE	reference	200727	22067.6	22358.3	54736.8	9709.28	2050.88	1127.14	4148.4	0.0483705	0.0929364	0.520469	-0.0445659	1000	0.000142441	0.000579295	0.00358238	0	0.000592305	0
sas12	2	0.5	1	100000	1024	550190989	0.0568065	99998	dNSdSS	TRUE	reference	200727	22067.6	22358.3	54736.8	9709.28	2050.88	1127.14	4148.4	0.0504126	0.075788	0.665178	-0.0253755	1000	0.000437128	0.000339081	0.00623427	0	0.000529799	0
sas12	2	0.5	1	100000	1024	550190989	0.0568065	99998	dNNdNS	TRUE	alternate	200727	22067.6	22358.3	54736.8	9709.28	2050.88	1127.14	4148.4	0.0483705	0.0504126	0.959493	-0.00204204	1000	0.000145912	0.000419466	0.00818357	0	0.000462465	1.00753e-05
sas12	2	0.5	1	100000	1024	550190989	0.0568065	99998	dSNdSS	FALSE	alternate	200727	22067.6	22358.3	54736.8	9709.28	2050.88	1127.14	4148.4	0.0929364	0.075788	1.22627	0.0171484	1000	0.000582913	0.000341529	0.00957499	0	0.000664234	5.74485e-147
sas12	2	0.5	1.5	100000	1024	3197824118	0.0572095	99998	dNNdSN	FALSE	reference	200516	22077.3	22443.8	54859.6	10785.7	2281.12	874.815	3215.27	0.0537899	0.103324	0.520593	-0.0495344	1000	0.000150698	0.000606576	0.00330723	0	0.0006224	0
sas12	2	0.5	1.5	100000	1024	3197824118	0.0572095	99998	dNSdSS	TRUE	reference	200516	22077.3	22443.8	54859.6	10785.7	2281.12	874.815	3215.27	0.0389781	0.0586091	0.665052	-0.019631	1000	0.000380781	0.000305854	0.00720676	0	0.000492583	0
sas12	2	0.5	1.5	100000	1024	3197824118	0.0572095	99998	dNNdNS	TRUE	alternate	200516	22077.3	22443.8	54859.6	10785.7	2281.12	874.815	3215.27	0.0537899	0.0389781	1.38	0.0148118	1000	0.000158407	0.00038931	0.0137791	0	0.000412468	2.12422e-282
sas12	2	0.5	1.5	100000	1024	3197824118	0.0572095	99998	dSNdSS	FALSE	alternate	200516	22077.3	22443.8	54859.6	10785.7	2281.12	874.815	3215.27	0.103324	0.0586091	1.76294	0.0447152	1000	0.00061837	0.000304458	0.0131884	0	0.000675637	0
sas12	2	0.5	2	100000	1024	347464008	0.0578833	99998	dNNdSN	TRUE	reference	200464	22345.3	22263.2	54832.7	11584.8	2441.19	712.031	2621.46	0.05779	0.109249	0.528976	-0.0514588	1000	0.000153502	0.000583639	0.00330121	0	0.000637719	0
sas12	2	0.5	2	100000	1024	347464008	0.0578833	99998	dNSdSS	FALSE	reference	200464	22345.3	22263.2	54832.7	11584.8	2441.19	712.031	2621.46	0.0319825	0.0478084	0.668973	-0.0158259	1000	0.000337954	0.000273424	0.00820514	0	0.000453977	2.95145e-266
sas12	2	0.5	2	100000	1024	347464008	0.0578833	99998	dNNdNS	FALSE	alternate	200464	22345.3	22263.2	54832.7	11584.8	2441.19	712.031	2621.46	0.05779	0.0319825	1.80693	0.0258075	1000	0.000158132	0.000343011	0.019932	0	0.000365287	0
sas12	2	0.5	2	100000	1024	347464008	0.0578833	99998	dSNdSS	TRUE	alternate	200464	22345.3	22263.2	54832.7	11584.8	2441.19	712.031	2621.46	0.109249	0.0478084	2.28514	0.0614405	1000	0.000608198	0.000265954	0.0174595	0	0.000695731	0
sas12	2	1	0.1	100000	1024	4184784211	0.0541656	99998	dNNdNS	TRUE	alternate	200754	22103.9	22121.9	54926.7	4034.16	483.024	3849.84	7877.58	0.0200951	0.174028	0.11547	-0.153933	1000	9.65917e-05	0.000767575	0.000754603	0	0.000752603	0
sas12	2	1	0.1	100000	1024	4184784211	0.0541656	99998	dSNdSS	FALSE	alternate	200754	22103.9	22121.9	54926.7	4034.16	483.024	3849.84	7877.58	0.0218524	0.14342	0.152367	-0.121567	1000	0.000289457	0.000449565	0.00205394	0	0.000510591	0
sas12	2	1	0.1	100000	1024	4184784211	0.0541656	99998	dNNdSN	FALSE	reference	200754	22103.9	22121.9	54926.7	4034.16	483.024	3849.84	7877.58	0.0200951	0.0218524	0.919581	-0.00175734	1000	9.34921e-05	0.000284292	0.0127592	0	0.000306082	9.38917e-09
sas12	2	1	0.1	100000	1024	4184784211	0.0541656	99998	dNSdSS	TRUE	reference	200754	22103.9	22121.9	54926.7	4034.16	483.024	3849.84	7877.58	0.174028	0.14342	1.21342	0.0306082	1000	0.000741532	0.000439649	0.00645547	0	0.00088875	6.44507e-260
sas12	2	1	0.5	100000	1024	3892531717	0.0569678	99998	dNNdNS	TRUE	alternate	200488	22175.6	22423.8	54807.7	9694.05	1095.87	2110.94	4183.49	0.0483523	0.0941385	0.51363	-0.0457862	1000	0.000138368	0.000556966	0.00354864	0	0.000577176	0
sas12	2	1	0.5	100000	1024	3892531717	0.0569678	99998	dSNdSS	FALSE	alternate	200488	22175.6	22423.8	54807.7	9694.05	1095.87	2110.94	4183.49	0.0494178	0.0763305	0.647419	-0.0269126	1000	0.000431729	0.000334337	0.00604317	0	0.000527793	0
sas12	2	1	0.5	100000	1024	3892531717	0.0569678	99998	dNNdSN	FALSE	reference	200488	22175.6	22423.8	54807.7	9694.05	1095.87	2110.94	4183.49	0.0483523	0.0494178	0.978439	-0.00106548	1000	0.000142444	0.000421324	0.00878357	0	0.000435184	0.0143511
sas12	2	1	0.5	100000	1024	3892531717	0.0569678	99998	dNSdSS	TRUE	reference	200488	22175.6	22423.8	54807.7	9694.05	1095.87	2110.94	4183.49	0.0941385	0.0763305	1.2333	0.017808	1000	0.000575211	0.000348147	0.00976457	0	0.000637816	1.51032e-171
sas12	2	1	1	100000	1024	2786467365	0.0578312	99998	dNNdNS	TRUE	alternate	200552	22304.7	22327.2	54719	11918.2	1355.38	1364.64	2705.53	0.0594269	0.0611199	0.972301	-0.00169294	1000	0.000157471	0.000471445	0.00804093	0	0.000483741	0.000465812
sas12	2	1	1	100000	1024	2786467365	0.0578312	99998	dNNdSN	FALSE	reference	200552	22304.7	22327.2	54719	11918.2	1355.38	1364.64	2705.53	0.0594269	0.0607668	0.977951	-0.00133986	1000	0.000159042	0.000471852	0.00825363	0	0.000497684	0.0070986
sas12	2	1	1	100000	1024	2786467365	0.0578312	99998	dSNdSS	FALSE	alternate	200552	22304.7	22327.2	54719	11918.2	1355.38	1364.64	2705.53	0.0607668	0.0494441	1.229	0.0113227	1000	0.000484523	0.000285452	0.011693	0	0.000551024	7.92672e-94
sas12	2	1	1	100000	1024	2786467365	0.0578312	99998	dNSdSS	TRUE	reference	200552	22304.7	22327.2	54719	11918.2	1355.38	1364.64	2705.53	0.0611199	0.0494441	1.23614	0.0116758	1000	0.000467803	0.000274721	0.0118564	0	0.000528752	4.72349e-108
sas12	2	1	1.5	100000	1024	2165836760	0.0586729	99998	dNNdSN	TRUE	reference	200738	22223.2	22177.4	54778.5	13137.2	1457.93	1013.84	1988.06	0.0654444	0.0656042	0.997565	-0.00015974	1000	0.000167991	0.000473717	0.00755669	0	0.000509569	0.753915
sas12	2	1	1.5	100000	1024	2165836760	0.0586729	99998	dNSdSS	FALSE	reference	200738	22223.2	22177.4	54778.5	13137.2	1457.93	1013.84	1988.06	0.0457151	0.0362927	1.25962	0.00942238	1000	0.000397428	0.000235578	0.0137565	0	0.000475205	1.70514e-87
sas12	2	1	1.5	100000	1024	2165836760	0.0586729	99998	dNNdNS	FALSE	alternate	200738	22223.2	22177.4	54778.5	13137.2	1457.93	1013.84	1988.06	0.0654444	0.0457151	1.43157	0.0197294	1000	0.000156058	0.000415833	0.0126684	0	0.000433354	0
sas12	2	1	1.5	100000	1024	2165836760	0.0586729	99998	dSNdSS	TRUE	alternate	200738	22223.2	22177.4	54778.5	13137.2	1457.93	1013.84	1988.06	0.0656042	0.0362927	1.80764	0.0293115	1000	0.000495222	0.000232223	0.0173338	0	0.000534151	0
sas12	2	1	2	100000	1024	3654672700	0.0594645	99998	dNNdSN	FALSE	reference	200411	22234.4	22420.9	54832.3	13832.7	1545.47	838.249	1616.93	0.0690215	0.0695081	0.993	-0.000486584	1000	0.00017342	0.000487584	0.00792548	0	0.000522058	0.351311
sas12	2	1	2	100000	1024	3654672700	0.0594645	99998	dNSdSS	TRUE	reference	200411	22234.4	22420.9	54832.3	13832.7	1545.47	838.249	1616.93	0.0373869	0.0294887	1.26784	0.00789818	1000	0.000359356	0.000212377	0.0149121	0	0.000406302	3.59753e-84
sas12	2	1	2	100000	1024	3654672700	0.0594645	99998	dNNdNS	TRUE	alternate	200411	22234.4	22420.9	54832.3	13832.7	1545.47	838.249	1616.93	0.0690215	0.0373869	1.84614	0.0316347	1000	0.000174353	0.000362507	0.0183475	0	0.000392367	0
sas12	2	1	2	100000	1024	3654672700	0.0594645	99998	dSNdSS	FALSE	alternate	200411	22234.4	22420.9	54832.3	13832.7	1545.47	838.249	1616.93	0.0695081	0.0294887	2.35711	0.0400194	1000	0.000490137	0.000220341	0.0240022	0	0.000546684	0
sas12	2	1.5	0.1	100000	1024	276949041	0.0546117	99998	dNNdNS	TRUE	alternate	200509	22013.6	22238	55138.1	4876.69	406.284	4520.31	6574.73	0.0243215	0.203269	0.119651	-0.178948	1000	0.000107779	0.000775065	0.000705092	0	0.00076256	0
sas12	2	1.5	0.1	100000	1024	276949041	0.0546117	99998	dSNdSS	FALSE	alternate	200509	22013.6	22238	55138.1	4876.69	406.284	4520.31	6574.73	0.018456	0.119241	0.154779	-0.100785	1000	0.000270019	0.000426928	0.00226131	0	0.000497386	0
sas12	2	1.5	0.1	100000	1024	276949041	0.0546117	99998	dNNdSN	FALSE	reference	200509	22013.6	22238	55138.1	4876.69	406.284	4520.31	6574.73	0.0243215	0.018456	1.31781	0.00586547	1000	0.000104005	0.000267058	0.0200603	0	0.00028643	3.39162e-93
sas12	2	1.5	0.1	100000	1024	276949041	0.0546117	99998	dNSdSS	TRUE	reference	200509	22013.6	22238	55138.1	4876.69	406.284	4520.31	6574.73	0.203269	0.119241	1.70469	0.0840283	1000	0.000782907	0.000420134	0.00854468	0	0.000945221	0
sas12	2	1.5	0.5	100000	1024	3073939980	0.0572905	99998	dNNdNS	FALSE	alternate	200633	22187.1	22171.5	54918.8	10845.3	852.178	2297.69	3186.85	0.0540554	0.103633	0.521606	-0.0495772	1000	0.000156036	0.000619835	0.00342723	0	0.000602614	0
sas12	2	1.5	0.5	100000	1024	3073939980	0.0572905	99998	dSNdSS	TRUE	alternate	200633	22187.1	22171.5	54918.8	10845.3	852.178	2297.69	3186.85	0.0384087	0.0580283	0.661895	-0.0196197	1000	0.000373019	0.000291174	0.00718997	0	0.000478691	0
sas12	2	1.5	0.5	100000	1024	3073939980	0.0572905	99998	dNNdSN	TRUE	reference	200633	22187.1	22171.5	54918.8	10845.3	852.178	2297.69	3186.85	0.0540554	0.0384087	1.40738	0.0156468	1000	0.000153375	0.000372045	0.0144021	0	0.000392027	0
sas12	2	1.5	0.5	100000	1024	3073939980	0.0572905	99998	dNSdSS	FALSE	reference	200633	22187.1	22171.5	54918.8	10845.3	852.178	2297.69	3186.85	0.103633	0.0580283	1.7859	0.0456043	1000	0.000598165	0.000295121	0.0132028	0	0.000647203	0
sas12	2	1.5	1	100000	1024	775723315	0.058639	99998	dNNdNS	TRUE	alternate	200391	22176.8	22259.3	55098.4	13089.1	1012.97	1468.58	2016.7	0.0653177	0.0659758	0.990025	-0.00065809	1000	0.000166381	0.000481201	0.00783301	0	0.000519429	0.205174
sas12	2	1.5	1	100000	1024	775723315	0.058639	99998	dSNdSS	FALSE	alternate	200391	22176.8	22259.3	55098.4	13089.1	1012.97	1468.58	2016.7	0.045677	0.0366019	1.24794	0.00907513	1000	0.00040293	0.000236284	0.0141607	0	0.000463267	1.90316e-85
sas12	2	1.5	1	100000	1024	775723315	0.058639	99998	dNNdSN	FALSE	reference	200391	22176.8	22259.3	55098.4	13089.1	1012.97	1468.58	2016.7	0.0653177	0.045677	1.42999	0.0196407	1000	0.000161423	0.00040971	0.0131482	0	0.000422315	0
sas12	2	1.5	1	100000	1024	775723315	0.058639	99998	dNSdSS	TRUE	reference	200391	22176.8	22259.3	55098.4	13089.1	1012.97	1468.58	2016.7	0.0659758	0.0366019	1.80253	0.0293739	1000	0.000497935	0.000231649	0.0169211	0	0.000534491	0
sas12	2	1.5	1.5	100000	1024	4001231852	0.0598796	99998	dNNdNS	FALSE	alternate	200619	22211.4	22153.6	54917.2	14270.4	1096.43	1106.11	1485.04	0.0711318	0.0499289	1.42466	0.0212029	1000	0.000170393	0.000428022	0.0126769	0	0.000446261	0
sas12	2	1.5	1.5	100000	1024	4001231852	0.0598796	99998	dNNdSN	TRUE	reference	200619	22211.4	22153.6	54917.2	14270.4	1096.43	1106.11	1485.04	0.0711318	0.0493632	1.44099	0.0217686	1000	0.000160733	0.000443352	0.0127103	0	0.000452626	0
sas12	2	1.5	1.5	100000	1024	4001231852	0.0598796	99998	dSNdSS	TRUE	alternate	200619	22211.4	22153.6	54917.2	14270.4	1096.43	1106.11	1485.04	0.0493632	0.0270414	1.82547	0.0223218	1000	0.000419841	0.000197912	0.0205224	0	0.000451468	0
sas12	2	1.5	1.5	100000	1024	4001231852	0.0598796	99998	dNSdSS	FALSE	reference	200619	22211.4	22153.6	54917.2	14270.4	1096.43	1106.11	1485.04	0.0499289	0.0270414	1.84639	0.0228875	1000	0.000426601	0.000204411	0.0206372	0	0.000462915	0
sas12	2	1.5	2	100000	1024	3381133903	0.0613653	99998	dNNdSN	FALSE	reference	200719	22045.7	22237.4	54899.2	15141	1136.84	905.641	1220.09	0.0754337	0.0515676	1.46281	0.0238661	1000	0.000177179	0.000426343	0.0124705	0	0.000464772	0
sas12	2	1.5	2	100000	1024	3381133903	0.0613653	99998	dNSdSS	TRUE	reference	200719	22045.7	22237.4	54899.2	15141	1136.84	905.641	1220.09	0.040726	0.0222241	1.83251	0.0185019	1000	0.000378571	0.000184912	0.0229967	0	0.000421867	0
sas12	2	1.5	2	100000	1024	3381133903	0.0613653	99998	dNNdNS	TRUE	alternate	200719	22045.7	22237.4	54899.2	15141	1136.84	905.641	1220.09	0.0754337	0.040726	1.85222	0.0347077	1000	0.000174841	0.0003696	0.0172994	0	0.000419652	0
sas12	2	1.5	2	100000	1024	3381133903	0.0613653	99998	dSNdSS	FALSE	alternate	200719	22045.7	22237.4	54899.2	15141	1136.84	905.641	1220.09	0.0515676	0.0222241	2.32034	0.0293434	1000	0.00044521	0.000184289	0.0266334	0	0.000461914	0
sas12	2	2	0.1	100000	1024	3733554118	0.0549581	99998	dNNdNS	TRUE	alternate	200385	22217.6	22306.8	54990.1	5473.77	341.004	4994.44	5672.68	0.0273163	0.223897	0.122004	-0.196581	1000	0.000105238	0.000789904	0.000687595	0	0.000844336	0
sas12	2	2	0.1	100000	1024	3733554118	0.0549581	99998	dSNdSS	FALSE	alternate	200385	22217.6	22306.8	54990.1	5473.77	341.004	4994.44	5672.68	0.0153484	0.103158	0.148785	-0.0878098	1000	0.000226774	0.000390624	0.00242684	0	0.000429296	0
sas12	2	2	0.1	100000	1024	3733554118	0.0549581	99998	dNNdSN	FALSE	reference	200385	22217.6	22306.8	54990.1	5473.77	341.004	4994.44	5672.68	0.0273163	0.0153484	1.77976	0.011968	1000	0.000106482	0.000235938	0.027253	0	0.000247061	0
sas12	2	2	0.1	100000	1024	3733554118	0.0549581	99998	dNSdSS	TRUE	reference	200385	22217.6	22306.8	54990.1	5473.77	341.004	4994.44	5672.68	0.223897	0.103158	2.17043	0.120739	1000	0.00079427	0.000382085	0.0112616	0	0.000897037	0
sas12	2	2	0.5	100000	1024	3214275389	0.0579839	99998	dNNdNS	TRUE	alternate	200566	22019.3	22328.5	54993.4	11610.2	689.75	2460.73	2629.18	0.0578869	0.110206	0.525262	-0.0523188	1000	0.00015767	0.000590313	0.00335811	0	0.000632759	0
sas12	2	2	0.5	100000	1024	3214275389	0.0579839	99998	dSNdSS	FALSE	alternate	200566	22019.3	22328.5	54993.4	11610.2	689.75	2460.73	2629.18	0.0313248	0.047809	0.655208	-0.0164841	1000	0.000326013	0.000279707	0.00793051	0	0.000420052	0
sas12	2	2	0.5	100000	1024	3214275389	0.0579839	99998	dNNdSN	FALSE	reference	200566	22019.3	22328.5	54993.4	11610.2	689.75	2460.73	2629.18	0.0578869	0.0313248	1.84796	0.0265621	1000	0.000162187	0.000346978	0.0203861	0	0.00036516	0
sas12	2	2	0.5	100000	1024	3214275389	0.0579839	99998	dNSdSS	TRUE	reference	200566	22019.3	22328.5	54993.4	11610.2	689.75	2460.73	2629.18	0.110206	0.047809	2.30513	0.0623968	1000	0.000605707	0.000263926	0.0181206	0	0.000659303	0
sas12	2	2	1	100000	1024	220229136	0.0594994	99998	dNNdNS	TRUE	alternate	200671	22137	22215.4	54889	13847.4	812.884	1554.24	1630.04	0.0690057	0.0699621	0.98633	-0.000956387	1000	0.000169758	0.000507658	0.00750499	0	0.000504582	0.0580387
sas12	2	2	1	100000	1024	220229136	0.0594994	99998	dSNdSS	FALSE	alternate	200671	22137	22215.4	54889	13847.4	812.884	1554.24	1630.04	0.0367206	0.029697	1.23651	0.00702358	1000	0.000359615	0.000215934	0.0150296	0	0.000415304	3.6774e-64
sas12	2	2	1	100000	1024	220229136	0.0594994	99998	dNNdSN	FALSE	reference	200671	22137	22215.4	54889	13847.4	812.884	1554.24	1630.04	0.0690057	0.0367206	1.87921	0.0322851	1000	0.000167249	0.000369715	0.019194	0	0.000403048	0
sas12	2	2	1	100000	1024	220229136	0.0594994	99998	dNSdSS	TRUE	reference	200671	22137	22215.4	54889	13847.4	812.884	1554.24	1630.04	0.0699621	0.029697	2.35586	0.0402651	1000	0.000486409	0.0002175	0.0245949	0	0.000534768	0
sas12	2	2	1.5	100000	1024	1280707824	0.0614349	99998	dNNdNS	TRUE	alternate	200647	22218.9	22316.1	54737.5	15134.1	884.147	1183.95	1223.28	0.0754267	0.0530539	1.4217	0.0223728	1000	0.000179854	0.000424264	0.011785	0	0.00045925	0
sas12	2	2	1.5	100000	1024	1280707824	0.0614349	99998	dSNdSS	FALSE	alternate	200647	22218.9	22316.1	54737.5	15134.1	884.147	1183.95	1223.28	0.0397925	0.0223481	1.78058	0.0174444	1000	0.0003677	0.000188547	0.0214303	0	0.000410077	0
sas12	2	2	1.5	100000	1024	1280707824	0.0614349	99998	dNNdSN	FALSE	reference	200647	22218.9	22316.1	54737.5	15134.1	884.147	1183.95	1223.28	0.0754267	0.0397925	1.8955	0.0356342	1000	0.000185359	0.000374747	0.0183401	0	0.000396043	0
sas12	2	2	1.5	100000	1024	1280707824	0.0614349	99998	dNSdSS	TRUE	reference	200647	22218.9	22316.1	54737.5	15134.1	884.147	1183.95	1223.28	0.0530539	0.0223481	2.37398	0.0307058	1000	0.000439584	0.000182114	0.0253782	0	0.000450858	0
sas12	2	2	2	100000	1024	2369833958	0.0631431	99998	dNNdNS	TRUE	alternate	200680	22172.2	22305	54761.5	16062.7	938.326	969.24	967.534	0.0800415	0.0434539	1.84199	0.0365876	1000	0.000168889	0.000396688	0.0172805	0	0.000446719	0
sas12	2	2	2	100000	1024	2369833958	0.0631431	99998	dNNdSN	FALSE	reference	200680	22172.2	22305	54761.5	16062.7	938.326	969.24	967.534	0.0800415	0.0423199	1.89135	0.0377216	1000	0.000177006	0.000380486	0.0173828	0	0.000414852	0
sas12	2	2	2	100000	1024	2369833958	0.0631431	99998	dSNdSS	FALSE	alternate	200680	22172.2	22305	54761.5	16062.7	938.326	969.24	967.534	0.0423199	0.0176681	2.39527	0.0246517	1000	0.000397209	0.000162622	0.0300334	0	0.000403669	0
sas12	2	2	2	100000	1024	2369833958	0.0631431	99998	dNSdSS	TRUE	reference	200680	22172.2	22305	54761.5	16062.7	938.326	969.24	967.534	0.0434539	0.0176681	2.45945	0.0257857	1000	0.000390691	0.000164991	0.0304951	0	0.000433298	0
sas13	0.5	0.1	0.1	100000	1024	2203307748	0.0528342	99998	dNNdSN	TRUE	reference	157440	67293.4	67231.1	8029.05	1828.35	5574.82	5564.25	2882.53	0.011613	0.0828435	0.14018	-0.0712305	1000	8.00188e-05	0.000322458	0.00108084	0	0.000329231	0
sas13	0.5	0.1	0.1	100000	1024	2203307748	0.0528342	99998	dNNdNS	TRUE	alternate	157440	67293.4	67231.1	8029.05	1828.35	5574.82	5564.25	2882.53	0.011613	0.082763	0.140316	-0.0711501	1000	8.31261e-05	0.00031454	0.0011157	0	0.000326388	0
sas13	0.5	0.1	0.1	100000	1024	2203307748	0.0528342	99998	dNSdSS	FALSE	reference	157440	67293.4	67231.1	8029.05	1828.35	5574.82	5564.25	2882.53	0.082763	0.359013	0.23053	-0.27625	1000	0.00031979	0.00163735	0.00135365	0	0.00164526	0
sas13	0.5	0.1	0.1	100000	1024	2203307748	0.0528342	99998	dSNdSS	FALSE	alternate	157440	67293.4	67231.1	8029.05	1828.35	5574.82	5564.25	2882.53	0.0828435	0.359013	0.230754	-0.276169	1000	0.000320179	0.00160653	0.00136595	0	0.00160613	0
sas13	0.5	0.1	0.5	100000	1024	998789545	0.0534878	99998	dNNdSN	TRUE	reference	157525	67239.4	67177.5	8051.61	3176.28	9566.19	2105.66	1197.89	0.0201636	0.142271	0.141727	-0.122107	1000	0.000108289	0.000396358	0.000832729	0	0.000419625	0
sas13	0.5	0.1	0.5	100000	1024	998789545	0.0534878	99998	dNSdSS	FALSE	reference	157525	67239.4	67177.5	8051.61	3176.28	9566.19	2105.66	1197.89	0.0313447	0.148777	0.210682	-0.117432	1000	0.000200605	0.00119063	0.00211771	0	0.00113845	0
sas13	0.5	0.1	0.5	100000	1024	998789545	0.0534878	99998	dNNdNS	TRUE	alternate	157525	67239.4	67177.5	8051.61	3176.28	9566.19	2105.66	1197.89	0.0201636	0.0313447	0.643286	-0.0111811	1000	0.000105502	0.000197627	0.00544794	0	0.000226195	0
sas13	0.5	0.1	0.5	100000	1024	998789545	0.0534878	99998	dSNdSS	FALSE	alternate	157525	67239.4	67177.5	8051.61	3176.28	9566.19	2105.66	1197.89	0.142271	0.148777	0.956268	-0.00650628	1000	0.000408079	0.00118481	0.00799983	0	0.00124163	1.60464e-07
sas13	0.5	0.1	1	100000	1024	203993820	0.0540521	99998	dNNdSN	TRUE	reference	157425	67181.4	67350.6	8037.28	3555.45	10696.8	1245.66	717.33	0.0225851	0.159223	0.141846	-0.136638	1000	0.000116311	0.000434822	0.000825685	0	0.000441367	0
sas13	0.5	0.1	1	100000	1024	203993820	0.0540521	99998	dNSdSS	FALSE	reference	157425	67181.4	67350.6	8037.28	3555.45	10696.8	1245.66	717.33	0.0184952	0.0892505	0.207228	-0.0707553	1000	0.000156015	0.00091601	0.00285589	0	0.000974587	0
sas13	0.5	0.1	1	100000	1024	203993820	0.0540521	99998	dNNdNS	TRUE	alternate	157425	67181.4	67350.6	8037.28	3555.45	10696.8	1245.66	717.33	0.0225851	0.0184952	1.22113	0.0040899	1000	0.000112155	0.000161352	0.0125518	0	0.000192762	6.60753e-100
sas13	0.5	0.1	1	100000	1024	203993820	0.0540521	99998	dSNdSS	FALSE	alternate	157425	67181.4	67350.6	8037.28	3555.45	10696.8	1245.66	717.33	0.159223	0.0892505	1.784	0.0699728	1000	0.00042681	0.000928949	0.018628	0	0.00103649	0
sas13	0.5	0.1	1.5	100000	1024	3587634739	0.0542502	99998	dNNdSN	TRUE	reference	157462	67257.7	67233.5	8040.4	3728.87	11158.9	877.407	509.534	0.023681	0.165913	0.142732	-0.142232	1000	0.00011618	0.000438843	0.00077682	0	0.000447593	0
sas13	0.5	0.1	1.5	100000	1024	3587634739	0.0542502	99998	dNSdSS	FALSE	reference	157462	67257.7	67233.5	8040.4	3728.87	11158.9	877.407	509.534	0.0130501	0.0633717	0.20593	-0.0503216	1000	0.000135317	0.000808152	0.00318906	0	0.000804603	0
sas13	0.5	0.1	1.5	100000	1024	3587634739	0.0542502	99998	dNNdNS	TRUE	alternate	157462	67257.7	67233.5	8040.4	3728.87	11158.9	877.407	509.534	0.023681	0.0130501	1.81462	0.0106309	1000	0.000117358	0.000135961	0.02019	0	0.000168465	0
sas13	0.5	0.1	1.5	100000	1024	3587634739	0.0542502	99998	dSNdSS	FALSE	alternate	157462	67257.7	67233.5	8040.4	3728.87	11158.9	877.407	509.534	0.165913	0.0633717	2.61809	0.102541	1000	0.000431011	0.000790166	0.0324733	0	0.000901943	0
sas13	0.5	0.1	2	100000	1024	520306900	0.0547616	99998	dNNdSN	TRUE	reference	157587	67259.1	67133.5	8014.3	3847.68	11486.2	685.206	409.043	0.0244162	0.170776	0.142973	-0.146359	1000	0.000117473	0.000432836	0.000770793	0	0.000459947	0
sas13	0.5	0.1	2	100000	1024	520306900	0.0547616	99998	dNSdSS	FALSE	reference	157587	67259.1	67133.5	8014.3	3847.68	11486.2	685.206	409.043	0.0102066	0.0510391	0.199976	-0.0408325	1000	0.000112711	0.000707831	0.00349896	0	0.000697403	0
sas13	0.5	0.1	2	100000	1024	520306900	0.0547616	99998	dNNdNS	TRUE	alternate	157587	67259.1	67133.5	8014.3	3847.68	11486.2	685.206	409.043	0.0244162	0.0102066	2.3922	0.0142096	1000	0.00011972	0.00011496	0.0291544	0	0.000164041	0
sas13	0.5	0.1	2	100000	1024	520306900	0.0547616	99998	dSNdSS	FALSE	alternate	157587	67259.1	67133.5	8014.3	3847.68	11486.2	685.206	409.043	0.170776	0.0510391	3.34598	0.119737	1000	0.000441237	0.000697474	0.0467043	0	0.000806581	0
sas13	0.5	0.5	0.1	100000	1024	956533077	0.054138	99998	dNNdNS	TRUE	alternate	157518	67160.8	67181.5	8133.34	3182.39	2165.34	9695.45	1197.89	0.0202033	0.144317	0.139992	-0.124114	1000	0.000100857	0.000418474	0.000846928	0	0.000433936	0
sas13	0.5	0.5	0.1	100000	1024	956533077	0.054138	99998	dSNdSS	FALSE	alternate	157518	67160.8	67181.5	8133.34	3182.39	2165.34	9695.45	1197.89	0.0322411	0.147281	0.218909	-0.11504	1000	0.000212817	0.00111879	0.00212112	0	0.00115429	0
sas13	0.5	0.5	0.1	100000	1024	956533077	0.054138	99998	dNNdSN	TRUE	reference	157518	67160.8	67181.5	8133.34	3182.39	2165.34	9695.45	1197.89	0.0202033	0.0322411	0.626633	-0.0120378	1000	0.000105214	0.00020671	0.00527805	0	0.000235249	0
sas13	0.5	0.5	0.1	100000	1024	956533077	0.054138	99998	dNSdSS	FALSE	reference	157518	67160.8	67181.5	8133.34	3182.39	2165.34	9695.45	1197.89	0.144317	0.147281	0.979877	-0.00296371	1000	0.00040465	0.00110408	0.00804515	0	0.00121097	0.01439
sas13	0.5	0.5	0.5	100000	1024	1648867766	0.0560934	99998	dNNdNS	TRUE	alternate	157608	67038.6	67230.4	8117.04	6937.64	4645.44	4686.71	557.878	0.0440183	0.0697111	0.631439	-0.0256928	1000	0.00015279	0.000298266	0.00350528	0	0.000335218	0
sas13	0.5	0.5	0.5	100000	1024	1648867766	0.0560934	99998	dNNdSN	TRUE	reference	157608	67038.6	67230.4	8117.04	6937.64	4645.44	4686.71	557.878	0.0440183	0.0692951	0.63523	-0.0252767	1000	0.000156408	0.000293378	0.00350465	0	0.000340774	0
sas13	0.5	0.5	0.5	100000	1024	1648867766	0.0560934	99998	dSNdSS	FALSE	alternate	157608	67038.6	67230.4	8117.04	6937.64	4645.44	4686.71	557.878	0.0692951	0.0687292	1.00823	0.000565847	1000	0.000306254	0.000790384	0.0126823	0	0.000823019	0.491751
sas13	0.5	0.5	0.5	100000	1024	1648867766	0.0560934	99998	dNSdSS	FALSE	reference	157608	67038.6	67230.4	8117.04	6937.64	4645.44	4686.71	557.878	0.0697111	0.0687292	1.01429	0.000981918	1000	0.000299094	0.000802869	0.0120098	0	0.000843832	0.244569
sas13	0.5	0.5	1	100000	1024	3380267806	0.0568586	99998	dNNdSN	TRUE	reference	157388	67424.4	67114.9	8066.56	8267.77	5548.28	2890.95	350.231	0.0525311	0.0822889	0.638375	-0.0297577	1000	0.00017115	0.000309732	0.00328325	0	0.000361401	0
sas13	0.5	0.5	1	100000	1024	3380267806	0.0568586	99998	dNSdSS	FALSE	reference	157388	67424.4	67114.9	8066.56	8267.77	5548.28	2890.95	350.231	0.0430747	0.0434176	0.992102	-0.000342905	1000	0.000231234	0.000636482	0.0155242	0	0.000698783	0.623626
sas13	0.5	0.5	1	100000	1024	3380267806	0.0568586	99998	dNNdNS	TRUE	alternate	157388	67424.4	67114.9	8066.56	8267.77	5548.28	2890.95	350.231	0.0525311	0.0430747	1.21954	0.00945645	1000	0.000168596	0.000231004	0.00789746	0	0.000299966	3.94356e-218
sas13	0.5	0.5	1	100000	1024	3380267806	0.0568586	99998	dSNdSS	FALSE	alternate	157388	67424.4	67114.9	8066.56	8267.77	5548.28	2890.95	350.231	0.0822889	0.0434176	1.89529	0.0388713	1000	0.000312996	0.000620593	0.0280016	0	0.000733308	0
sas13	0.5	0.5	1.5	100000	1024	164488857	0.0573736	99998	dNNdSN	TRUE	reference	157399	67317.5	67202.9	8074.63	8880.86	5943.29	2113.29	274.288	0.0564226	0.0882875	0.639078	-0.0318649	1000	0.000170433	0.000334762	0.00307062	0	0.000365383	0
sas13	0.5	0.5	1.5	100000	1024	164488857	0.0573736	99998	dNSdSS	FALSE	reference	157399	67317.5	67202.9	8074.63	8880.86	5943.29	2113.29	274.288	0.0314465	0.0339692	0.925735	-0.00252271	1000	0.000211315	0.000619113	0.0180849	0	0.000641507	8.40768e-05
sas13	0.5	0.5	1.5	100000	1024	164488857	0.0573736	99998	dNNdNS	TRUE	alternate	157399	67317.5	67202.9	8074.63	8880.86	5943.29	2113.29	274.288	0.0564226	0.0314465	1.79424	0.0249762	1000	0.000176648	0.000204041	0.0124726	0	0.000258175	0
sas13	0.5	0.5	1.5	100000	1024	164488857	0.0573736	99998	dSNdSS	FALSE	alternate	157399	67317.5	67202.9	8074.63	8880.86	5943.29	2113.29	274.288	0.0882875	0.0339692	2.59905	0.0543184	1000	0.000322481	0.000612436	0.0475723	0	0.000672993	0
sas13	0.5	0.5	2	100000	1024	3074049447	0.057936	99998	dNNdSN	TRUE	reference	157392	67242.5	67373.1	7986.92	9302.12	6210.89	1667.6	199.831	0.0591018	0.0923656	0.639868	-0.0332638	1000	0.00018216	0.000350354	0.00307756	0	0.000379443	0
sas13	0.5	0.5	2	100000	1024	3074049447	0.057936	99998	dNSdSS	FALSE	reference	157392	67242.5	67373.1	7986.92	9302.12	6210.89	1667.6	199.831	0.0247517	0.0250197	0.989289	-0.000267975	1000	0.000178597	0.000463113	0.0195096	0	0.00046753	0.566529
sas13	0.5	0.5	2	100000	1024	3074049447	0.057936	99998	dNNdNS	TRUE	alternate	157392	67242.5	67373.1	7986.92	9302.12	6210.89	1667.6	199.831	0.0591018	0.0247517	2.38778	0.0343501	1000	0.000179311	0.000176913	0.0180925	0	0.000252427	0
sas13	0.5	0.5	2	100000	1024	3074049447	0.057936	99998	dSNdSS	FALSE	alternate	157392	67242.5	67373.1	7986.92	9302.12	6210.89	1667.6	199.831	0.0923656	0.0250197	3.69171	0.0673458	1000	0.000344677	0.000464077	0.0679966	0	0.000555377	0
sas13	0.5	1	0.1	100000	1024	3050927274	0.0538512	99998	dNNdNS	TRUE	alternate	157525	67251.9	67227.1	7989.66	3597	1226.29	10620.1	711.701	0.0228344	0.157973	0.144547	-0.135138	1000	0.000117355	0.000424482	0.000823979	0	0.000438592	0
sas13	0.5	1	0.1	100000	1024	3050927274	0.0538512	99998	dSNdSS	FALSE	alternate	157525	67251.9	67227.1	7989.66	3597	1226.29	10620.1	711.701	0.0182343	0.0890777	0.204701	-0.0708434	1000	0.000154096	0.00090969	0.00269817	0	0.000961637	0
sas13	0.5	1	0.1	100000	1024	3050927274	0.0538512	99998	dNNdSN	TRUE	reference	157525	67251.9	67227.1	7989.66	3597	1226.29	10620.1	711.701	0.0228344	0.0182343	1.25228	0.00460015	1000	0.000113914	0.000159407	0.0125737	0	0.000192226	1.45751e-126
sas13	0.5	1	0.1	100000	1024	3050927274	0.0538512	99998	dNSdSS	FALSE	reference	157525	67251.9	67227.1	7989.66	3597	1226.29	10620.1	711.701	0.157973	0.0890777	1.77343	0.0688951	1000	0.000423319	0.000958276	0.0182972	0	0.00101183	0
sas13	0.5	1	0.5	100000	1024	2124142195	0.0567542	99998	dNNdNS	TRUE	alternate	157630	67267.6	67039.5	8057.05	8245.26	2912.58	5515.27	352.797	0.0523077	0.0822689	0.635814	-0.0299612	1000	0.000167489	0.000312364	0.0032001	0	0.000373333	0
sas13	0.5	1	0.5	100000	1024	2124142195	0.0567542	99998	dSNdSS	FALSE	alternate	157630	67267.6	67039.5	8057.05	8245.26	2912.58	5515.27	352.797	0.0432984	0.0437873	0.988835	-0.000488886	1000	0.00023384	0.000668334	0.0155603	0	0.000690209	0.478749
sas13	0.5	1	0.5	100000	1024	2124142195	0.0567542	99998	dNNdSN	TRUE	reference	157630	67267.6	67039.5	8057.05	8245.26	2912.58	5515.27	352.797	0.0523077	0.0432984	1.20807	0.00900929	1000	0.000164976	0.000238861	0.00771962	0	0.00029244	2.08885e-208
sas13	0.5	1	0.5	100000	1024	2124142195	0.0567542	99998	dNSdSS	FALSE	reference	157630	67267.6	67039.5	8057.05	8245.26	2912.58	5515.27	352.797	0.0822689	0.0437873	1.87883	0.0384816	1000	0.000312289	0.000660608	0.0305498	0	0.000741282	0
sas13	0.5	1	1	100000	1024	1357397638	0.0578616	99998	dNNdNS	TRUE	alternate	157416	67136.1	67345.9	8095.91	10061.1	3511.32	3556.21	229.511	0.063914	0.0528051	1.21037	0.0111088	1000	0.000186972	0.00025651	0.00695713	0	0.000313325	2.45714e-275
sas13	0.5	1	1	100000	1024	1357397638	0.0578616	99998	dNNdSN	TRUE	reference	157416	67136.1	67345.9	8095.91	10061.1	3511.32	3556.21	229.511	0.063914	0.0523015	1.22203	0.0116124	1000	0.000183507	0.000258399	0.00684451	0	0.000314319	8.83471e-299
sas13	0.5	1	1	100000	1024	1357397638	0.0578616	99998	dSNdSS	FALSE	alternate	157416	67136.1	67345.9	8095.91	10061.1	3511.32	3556.21	229.511	0.0523015	0.0283491	1.84491	0.0239525	1000	0.000255459	0.000529283	0.0350873	0	0.000595743	0
sas13	0.5	1	1	100000	1024	1357397638	0.0578616	99998	dNSdSS	FALSE	reference	157416	67136.1	67345.9	8095.91	10061.1	3511.32	3556.21	229.511	0.0528051	0.0283491	1.86268	0.0244561	1000	0.000250823	0.000502244	0.0371107	0	0.000561982	0
sas13	0.5	1	1.5	100000	1024	1264316543	0.058606	99998	dNNdSN	TRUE	reference	157671	66966.7	67240.2	8116.61	10967.6	3808.44	2624.49	180.937	0.0695602	0.0568706	1.22313	0.0126895	1000	0.000186448	0.000263715	0.00661807	0	0.000342304	8.24734e-301
sas13	0.5	1	1.5	100000	1024	1264316543	0.058606	99998	dNSdSS	FALSE	reference	157671	66966.7	67240.2	8116.61	10967.6	3808.44	2624.49	180.937	0.0390315	0.0222922	1.75091	0.0167393	1000	0.000227724	0.00048898	0.0404426	0	0.000534135	1.36785e-215
sas13	0.5	1	1.5	100000	1024	1264316543	0.058606	99998	dNNdNS	TRUE	alternate	157671	66966.7	67240.2	8116.61	10967.6	3808.44	2624.49	180.937	0.0695602	0.0390315	1.78215	0.0305286	1000	0.00018245	0.000226217	0.0113612	0	0.000298669	0
sas13	0.5	1	1.5	100000	1024	1264316543	0.058606	99998	dSNdSS	FALSE	alternate	157671	66966.7	67240.2	8116.61	10967.6	3808.44	2624.49	180.937	0.0568706	0.0222922	2.55115	0.0345784	1000	0.000274817	0.000481576	0.0577146	0	0.000557235	0
sas13	0.5	1	2	100000	1024	354401722	0.0594037	99998	dNNdSN	TRUE	reference	157403	67282.7	67224.7	8083.21	11507.6	4060.49	2105.85	146.802	0.0731091	0.0603496	1.21143	0.0127595	1000	0.000193565	0.000274856	0.00618074	0	0.000353692	5.54989e-285
sas13	0.5	1	2	100000	1024	354401722	0.0594037	99998	dNSdSS	FALSE	reference	157403	67282.7	67224.7	8083.21	11507.6	4060.49	2105.85	146.802	0.0313255	0.0181614	1.72484	0.0131641	1000	0.000191218	0.000443496	0.0418676	0	0.000485821	1.07831e-161
sas13	0.5	1	2	100000	1024	354401722	0.0594037	99998	dNNdNS	TRUE	alternate	157403	67282.7	67224.7	8083.21	11507.6	4060.49	2105.85	146.802	0.0731091	0.0313255	2.33385	0.0417836	1000	0.000190455	0.000200658	0.0164166	0	0.000281237	0
sas13	0.5	1	2	100000	1024	354401722	0.0594037	99998	dSNdSS	FALSE	alternate	157403	67282.7	67224.7	8083.21	11507.6	4060.49	2105.85	146.802	0.0603496	0.0181614	3.32297	0.0421882	1000	0.00027691	0.000447869	0.082028	0	0.00051673	0
sas13	0.5	1.5	0.1	100000	1024	2925865012	0.0541513	99998	dNNdNS	TRUE	alternate	157500	67198.8	67142.1	8152.84	3740.59	874.682	11120.1	509.646	0.0237497	0.165621	0.143398	-0.141871	1000	0.00012069	0.000423798	0.000815123	0	0.000446882	0
sas13	0.5	1.5	0.1	100000	1024	2925865012	0.0541513	99998	dSNdSS	FALSE	alternate	157500	67198.8	67142.1	8152.84	3740.59	874.682	11120.1	509.646	0.0130163	0.0625115	0.208223	-0.0494951	1000	0.000131376	0.000771107	0.00328034	0	0.000777649	0
sas13	0.5	1.5	0.1	100000	1024	2925865012	0.0541513	99998	dNNdSN	TRUE	reference	157500	67198.8	67142.1	8152.84	3740.59	874.682	11120.1	509.646	0.0237497	0.0130163	1.82461	0.0107334	1000	0.000116489	0.000135758	0.0208808	0	0.000179301	0
sas13	0.5	1.5	0.1	100000	1024	2925865012	0.0541513	99998	dNSdSS	FALSE	reference	157500	67198.8	67142.1	8152.84	3740.59	874.682	11120.1	509.646	0.165621	0.0625115	2.64945	0.103109	1000	0.000445903	0.000768273	0.0337322	0	0.000859501	0
sas13	0.5	1.5	0.5	100000	1024	4167059074	0.0573509	99998	dNNdNS	TRUE	alternate	157433	67492.7	67062.8	8005.9	8881.26	2126.25	5942.27	255.146	0.056413	0.0886076	0.636662	-0.0321945	1000	0.000171672	0.00032461	0.00306968	0	0.00037249	0
sas13	0.5	1.5	0.5	100000	1024	4167059074	0.0573509	99998	dSNdSS	FALSE	alternate	157433	67492.7	67062.8	8005.9	8881.26	2126.25	5942.27	255.146	0.0315034	0.0318697	0.988504	-0.000366359	1000	0.000196666	0.000553472	0.0180319	0	0.000605648	0.545243
sas13	0.5	1.5	0.5	100000	1024	4167059074	0.0573509	99998	dNNdSN	TRUE	reference	157433	67492.7	67062.8	8005.9	8881.26	2126.25	5942.27	255.146	0.056413	0.0315034	1.7907	0.0249097	1000	0.000169624	0.000210917	0.0131307	0	0.000264905	0
sas13	0.5	1.5	0.5	100000	1024	4167059074	0.0573509	99998	dNSdSS	FALSE	reference	157433	67492.7	67062.8	8005.9	8881.26	2126.25	5942.27	255.146	0.0886076	0.0318697	2.7803	0.0567378	1000	0.000344375	0.000568521	0.0487767	0	0.000668776	0
sas13	0.5	1.5	1	100000	1024	2633224374	0.0586442	99998	dNNdNS	TRUE	alternate	157468	67204.5	67238.6	8083.29	10968.1	2622.67	3833.18	168.925	0.0696533	0.0570086	1.2218	0.0126447	1000	0.000190348	0.000254846	0.00653597	0	0.00032912	0
sas13	0.5	1.5	1	100000	1024	2633224374	0.0586442	99998	dNNdSN	TRUE	reference	157468	67204.5	67238.6	8083.29	10968.1	2622.67	3833.18	168.925	0.0696533	0.0390252	1.78483	0.0306281	1000	0.000182432	0.00022161	0.0114228	0	0.000298781	0
sas13	0.5	1.5	1	100000	1024	2633224374	0.0586442	99998	dSNdSS	FALSE	alternate	157468	67204.5	67238.6	8083.29	10968.1	2622.67	3833.18	168.925	0.0390252	0.020898	1.86741	0.0181272	1000	0.0002366	0.000441109	0.0405192	0	0.000496011	2.0678e-292
sas13	0.5	1.5	1	100000	1024	2633224374	0.0586442	99998	dNSdSS	FALSE	reference	157468	67204.5	67238.6	8083.29	10968.1	2622.67	3833.18	168.925	0.0570086	0.020898	2.72794	0.0361106	1000	0.000270781	0.000443871	0.0564436	0	0.000511506	0
sas13	0.5	1.5	1.5	100000	1024	1264316421	0.059847	99998	dNNdNS	TRUE	alternate	157310	67431.8	67203.5	8048.59	12003.7	2911.33	2910.79	127.935	0.0763058	0.0433131	1.76173	0.0329927	1000	0.000195124	0.000241915	0.0104269	0	0.000290968	0
sas13	0.5	1.5	1.5	100000	1024	1264316421	0.059847	99998	dNNdSN	TRUE	reference	157310	67431.8	67203.5	8048.59	12003.7	2911.33	2910.79	127.935	0.0763058	0.0431745	1.76738	0.0331313	1000	0.000192676	0.000238645	0.0104539	0	0.000301116	0
sas13	0.5	1.5	1.5	100000	1024	1264316421	0.059847	99998	dSNdSS	FALSE	alternate	157310	67431.8	67203.5	8048.59	12003.7	2911.33	2910.79	127.935	0.0431745	0.0158953	2.71617	0.0272791	1000	0.000234524	0.00038239	0.0650305	0	0.000437916	0
sas13	0.5	1.5	1.5	100000	1024	1264316421	0.059847	99998	dNSdSS	FALSE	reference	157310	67431.8	67203.5	8048.59	12003.7	2911.33	2910.79	127.935	0.0433131	0.0158953	2.72489	0.0274177	1000	0.000232225	0.000376124	0.063719	0	0.000448857	0
sas13	0.5	1.5	2	100000	1024	1012780570	0.0613052	99998	dNNdSN	TRUE	reference	157665	67215.9	66957.6	8155.82	12859.6	3059.73	2358.83	112.984	0.0815632	0.0455209	1.79177	0.0360423	1000	0.000206331	0.000243087	0.0104716	0	0.000307316	0
sas13	0.5	1.5	2	100000	1024	1012780570	0.0613052	99998	dNNdNS	TRUE	alternate	157665	67215.9	66957.6	8155.82	12859.6	3059.73	2358.83	112.984	0.0815632	0.0352286	2.31525	0.0463346	1000	0.00019612	0.000212388	0.0151583	0	0.000300828	0
sas13	0.5	1.5	2	100000	1024	1012780570	0.0613052	99998	dNSdSS	FALSE	reference	157665	67215.9	66957.6	8155.82	12859.6	3059.73	2358.83	112.984	0.0352286	0.0138532	2.543	0.0213755	1000	0.00020937	0.000368393	0.067975	2.60469e-306	0.000410003	0
sas13	0.5	1.5	2	100000	1024	1012780570	0.0613052	99998	dSNdSS	FALSE	alternate	157665	67215.9	66957.6	8155.82	12859.6	3059.73	2358.83	112.984	0.0455209	0.0138532	3.28596	0.0316678	1000	0.000246889	0.000355155	0.086626	0	0.000421172	0
sas13	0.5	2	0.1	100000	1024	1264316425	0.0545681	99998	dNNdNS	TRUE	alternate	157417	67186.7	67335.5	8054.81	3829.94	691.314	11444.9	403.907	0.0243299	0.169969	0.143143	-0.145639	1000	0.000119631	0.000442549	0.000773019	0	0.000440705	0
sas13	0.5	2	0.1	100000	1024	1264316425	0.0545681	99998	dSNdSS	FALSE	alternate	157417	67186.7	67335.5	8054.81	3829.94	691.314	11444.9	403.907	0.0102894	0.0501449	0.205194	-0.0398554	1000	0.00012263	0.000723754	0.00366355	0	0.000698543	0
sas13	0.5	2	0.1	100000	1024	1264316425	0.0545681	99998	dNNdSN	TRUE	reference	157417	67186.7	67335.5	8054.81	3829.94	691.314	11444.9	403.907	0.0243299	0.0102894	2.36455	0.0140405	1000	0.000117699	0.000125465	0.0300397	0	0.000164355	0
sas13	0.5	2	0.1	100000	1024	1264316425	0.0545681	99998	dNSdSS	FALSE	reference	157417	67186.7	67335.5	8054.81	3829.94	691.314	11444.9	403.907	0.169969	0.0501449	3.38955	0.119824	1000	0.000434379	0.000709338	0.0476345	0	0.000837636	0
sas13	0.5	2	0.5	100000	1024	998789582	0.0578348	99998	dNNdNS	TRUE	alternate	157554	67102.1	67343.7	7993.83	9273.34	1664.03	6207.09	205.628	0.058858	0.0921704	0.638578	-0.0333124	1000	0.000178692	0.000334214	0.00293964	0	0.000395871	0
sas13	0.5	2	0.5	100000	1024	998789582	0.0578348	99998	dSNdSS	FALSE	alternate	157554	67102.1	67343.7	7993.83	9273.34	1664.03	6207.09	205.628	0.0247984	0.0257233	0.964045	-0.000924893	1000	0.000176174	0.000466176	0.0191291	0	0.000523536	0.0772906
sas13	0.5	2	0.5	100000	1024	998789582	0.0578348	99998	dNNdSN	TRUE	reference	157554	67102.1	67343.7	7993.83	9273.34	1664.03	6207.09	205.628	0.058858	0.0247984	2.37346	0.0340596	1000	0.000181218	0.000174054	0.0183819	0	0.00025164	0
sas13	0.5	2	0.5	100000	1024	998789582	0.0578348	99998	dNSdSS	FALSE	reference	157554	67102.1	67343.7	7993.83	9273.34	1664.03	6207.09	205.628	0.0921704	0.0257233	3.58315	0.0664471	1000	0.000332904	0.000484737	0.0717191	0	0.000611054	0
sas13	0.5	2	1	100000	1024	1970171650	0.0594555	99998	dNNdNS	TRUE	alternate	157370	67358.4	67173	8092.85	11542.4	2089.8	4061.63	142.424	0.0733459	0.0604652	1.21303	0.0128806	1000	0.000185239	0.000285134	0.00636602	0	0.000324126	0
sas13	0.5	2	1	100000	1024	1970171650	0.0594555	99998	dSNdSS	FALSE	alternate	157370	67358.4	67173	8092.85	11542.4	2089.8	4061.63	142.424	0.0310251	0.0175987	1.76292	0.0134264	1000	0.000196779	0.000405986	0.0423003	0	0.000474408	3.32903e-176
sas13	0.5	2	1	100000	1024	1970171650	0.0594555	99998	dNNdSN	TRUE	reference	157370	67358.4	67173	8092.85	11542.4	2089.8	4061.63	142.424	0.0733459	0.0310251	2.36408	0.0423208	1000	0.000194355	0.000196125	0.0160581	0	0.000261097	0
sas13	0.5	2	1	100000	1024	1970171650	0.0594555	99998	dNSdSS	FALSE	reference	157370	67358.4	67173	8092.85	11542.4	2089.8	4061.63	142.424	0.0604652	0.0175987	3.43577	0.0428665	1000	0.000270075	0.000406503	0.0849286	0	0.000490617	0
sas13	0.5	2	1.5	100000	1024	347129516	0.0610149	99998	dNNdNS	TRUE	alternate	157481	67308.4	67182.3	8022.01	12769.5	2341.37	3084.16	109.036	0.081086	0.0459073	1.7663	0.0351787	1000	0.000199089	0.000231981	0.0100157	0	0.000302877	0
sas13	0.5	2	1.5	100000	1024	347129516	0.0610149	99998	dNNdSN	TRUE	reference	157481	67308.4	67182.3	8022.01	12769.5	2341.37	3084.16	109.036	0.081086	0.0347857	2.33101	0.0463003	1000	0.000194159	0.000206487	0.0157022	0	0.000297251	0
sas13	0.5	2	1.5	100000	1024	347129516	0.0610149	99998	dSNdSS	FALSE	alternate	157481	67308.4	67182.3	8022.01	12769.5	2341.37	3084.16	109.036	0.0347857	0.0135921	2.55927	0.0211937	1000	0.000215953	0.000337903	0.0656436	0	0.000409071	0
sas13	0.5	2	1.5	100000	1024	347129516	0.0610149	99998	dNSdSS	FALSE	reference	157481	67308.4	67182.3	8022.01	12769.5	2341.37	3084.16	109.036	0.0459073	0.0135921	3.37751	0.0323152	1000	0.000246355	0.000353006	0.0876153	0	0.000411729	0
sas13	0.5	2	2	100000	1024	520306858	0.0628739	99998	dNNdSN	TRUE	reference	157560	67225.3	67125.2	8083.46	13711.6	2537.91	2520.3	91.9905	0.0870246	0.0377523	2.30515	0.0492723	1000	0.000213558	0.000223964	0.014891	0	0.000307046	0
sas13	0.5	2	2	100000	1024	520306858	0.0628739	99998	dNNdNS	TRUE	alternate	157560	67225.3	67125.2	8083.46	13711.6	2537.91	2520.3	91.9905	0.0870246	0.0375462	2.3178	0.0494784	1000	0.000207167	0.00022062	0.0144855	0	0.000297113	0
sas13	0.5	2	2	100000	1024	520306858	0.0628739	99998	dNSdSS	FALSE	reference	157560	67225.3	67125.2	8083.46	13711.6	2537.91	2520.3	91.9905	0.0375462	0.0113801	3.29929	0.0261661	1000	0.00021873	0.000298583	0.0949259	1.10563e-264	0.000363245	0
sas13	0.5	2	2	100000	1024	520306858	0.0628739	99998	dSNdSS	FALSE	alternate	157560	67225.3	67125.2	8083.46	13711.6	2537.91	2520.3	91.9905	0.0377523	0.0113801	3.3174	0.0263722	1000	0.000220368	0.000293904	0.0932673	4.26872e-277	0.000359106	0
sas13	1	0.1	0.1	100000	1024	1909082869	0.052715	99998	dNNdNS	TRUE	alternate	157412	67243.1	67357.4	7981.17	1806.63	5555.5	5565.91	2886.15	0.0114771	0.0826325	0.138893	-0.0711554	1000	7.89951e-05	0.000317394	0.00109938	0	0.000324916	0
sas13	1	0.1	0.1	100000	1024	1909082869	0.052715	99998	dNNdSN	TRUE	reference	157412	67243.1	67357.4	7981.17	1806.63	5555.5	5565.91	2886.15	0.0114771	0.0826181	0.138917	-0.071141	1000	8.16106e-05	0.000331709	0.00112754	0	0.000330311	0
sas13	1	0.1	0.1	100000	1024	1909082869	0.052715	99998	dSNdSS	FALSE	alternate	157412	67243.1	67357.4	7981.17	1806.63	5555.5	5565.91	2886.15	0.0826181	0.36162	0.228467	-0.279001	1000	0.000327586	0.00165835	0.00141785	0	0.00166267	0
sas13	1	0.1	0.1	100000	1024	1909082869	0.052715	99998	dNSdSS	FALSE	reference	157412	67243.1	67357.4	7981.17	1806.63	5555.5	5565.91	2886.15	0.0826325	0.36162	0.228507	-0.278987	1000	0.000312331	0.00167972	0.00140454	0	0.00165538	0
sas13	1	0.1	0.5	100000	1024	2708266808	0.0536686	99998	dNNdSN	TRUE	reference	157588	67301.1	66992.8	8112.44	3191.41	9569.47	2132.94	1206.44	0.0202516	0.142189	0.142428	-0.121937	1000	0.000107867	0.000406851	0.000878699	0	0.000424653	0
sas13	1	0.1	0.5	100000	1024	2708266808	0.0536686	99998	dNSdSS	FALSE	reference	157588	67301.1	66992.8	8112.44	3191.41	9569.47	2132.94	1206.44	0.0318383	0.148715	0.21409	-0.116876	1000	0.00021287	0.00120644	0.00214353	0	0.00115495	0
sas13	1	0.1	0.5	100000	1024	2708266808	0.0536686	99998	dNNdNS	TRUE	alternate	157588	67301.1	66992.8	8112.44	3191.41	9569.47	2132.94	1206.44	0.0202516	0.0318383	0.636078	-0.0115867	1000	0.000110218	0.000210565	0.00526836	0	0.000222601	0
sas13	1	0.1	0.5	100000	1024	2708266808	0.0536686	99998	dSNdSS	FALSE	alternate	157588	67301.1	66992.8	8112.44	3191.41	9569.47	2132.94	1206.44	0.142189	0.148715	0.95612	-0.00652559	1000	0.000403262	0.0012033	0.0081435	0	0.00130324	5.52273e-07
sas13	1	0.1	1	100000	1024	1057419717	0.0538866	99998	dNNdSN	TRUE	reference	157672	67178.3	67111.8	8031.5	3546.37	10675.2	1241.57	702.533	0.022492	0.158908	0.141541	-0.136416	1000	0.000120149	0.000417787	0.000816639	0	0.000429212	0
sas13	1	0.1	1	100000	1024	1057419717	0.0538866	99998	dNSdSS	FALSE	reference	157672	67178.3	67111.8	8031.5	3546.37	10675.2	1241.57	702.533	0.0185001	0.0874722	0.211497	-0.0689721	1000	0.00016359	0.000867554	0.00275943	0	0.000931201	0
sas13	1	0.1	1	100000	1024	1057419717	0.0538866	99998	dNNdNS	TRUE	alternate	157672	67178.3	67111.8	8031.5	3546.37	10675.2	1241.57	702.533	0.022492	0.0185001	1.21578	0.00399196	1000	0.000118022	0.000154648	0.0123945	0	0.000202334	1.20068e-86
sas13	1	0.1	1	100000	1024	1057419717	0.0538866	99998	dSNdSS	FALSE	alternate	157672	67178.3	67111.8	8031.5	3546.37	10675.2	1241.57	702.533	0.158908	0.0874722	1.81667	0.0714359	1000	0.000413478	0.00090681	0.0198449	0	0.00104669	0
sas13	1	0.1	1.5	100000	1024	3735266552	0.0541577	99998	dNNdSN	TRUE	reference	157674	67118.4	67199.5	8002.63	3747.47	11115.9	873.779	509.883	0.0237673	0.165616	0.143509	-0.141848	1000	0.000120969	0.000429147	0.000792914	0	0.000471425	0
sas13	1	0.1	1.5	100000	1024	3735266552	0.0541577	99998	dNSdSS	FALSE	reference	157674	67118.4	67199.5	8002.63	3747.47	11115.9	873.779	509.883	0.0130028	0.0637144	0.204079	-0.0507117	1000	0.000128152	0.000789106	0.00321476	0	0.000803826	0
sas13	1	0.1	1.5	100000	1024	3735266552	0.0541577	99998	dNNdNS	TRUE	alternate	157674	67118.4	67199.5	8002.63	3747.47	11115.9	873.779	509.883	0.0237673	0.0130028	1.82786	0.0107645	1000	0.000121255	0.000135141	0.0205543	0	0.000174714	0
sas13	1	0.1	1.5	100000	1024	3735266552	0.0541577	99998	dSNdSS	FALSE	alternate	157674	67118.4	67199.5	8002.63	3747.47	11115.9	873.779	509.883	0.165616	0.0637144	2.59934	0.101901	1000	0.000414886	0.000825195	0.0336017	0	0.000887701	0
sas13	1	0.1	2	100000	1024	1141910543	0.0547174	99998	dNNdSN	TRUE	reference	157460	67207.5	67219.5	8107.08	3841.12	11486.3	678.787	408.676	0.0243943	0.170908	0.142733	-0.146514	1000	0.00011497	0.000434848	0.000820786	0	0.000446924	0
sas13	1	0.1	2	100000	1024	1141910543	0.0547174	99998	dNSdSS	FALSE	reference	157460	67207.5	67219.5	8107.08	3841.12	11486.3	678.787	408.676	0.0100981	0.0504097	0.20032	-0.0403117	1000	0.000111011	0.000701141	0.00349845	0	0.000696372	0
sas13	1	0.1	2	100000	1024	1141910543	0.0547174	99998	dNNdNS	TRUE	alternate	157460	67207.5	67219.5	8107.08	3841.12	11486.3	678.787	408.676	0.0243943	0.0100981	2.41574	0.0142962	1000	0.000114844	0.00011605	0.02984	0	0.000165146	0
sas13	1	0.1	2	100000	1024	1141910543	0.0547174	99998	dSNdSS	FALSE	alternate	157460	67207.5	67219.5	8107.08	3841.12	11486.3	678.787	408.676	0.170908	0.0504097	3.39038	0.120498	1000	0.000443028	0.000681879	0.047926	0	0.00077651	0
sas13	1	0.5	0.1	100000	1024	29644990	0.0542178	99998	dNNdNS	TRUE	alternate	157557	67181.4	67133.7	8122.39	3227.19	2160.3	9672.66	1204.87	0.0204827	0.144081	0.142162	-0.123598	1000	0.000108498	0.000420273	0.000835007	0	0.00041214	0
sas13	1	0.5	0.1	100000	1024	29644990	0.0542178	99998	dSNdSS	FALSE	alternate	157557	67181.4	67133.7	8122.39	3227.19	2160.3	9672.66	1204.87	0.0321562	0.14834	0.216774	-0.116184	1000	0.000215847	0.00115818	0.00222082	0	0.00118025	0
sas13	1	0.5	0.1	100000	1024	29644990	0.0542178	99998	dNNdSN	TRUE	reference	157557	67181.4	67133.7	8122.39	3227.19	2160.3	9672.66	1204.87	0.0204827	0.0321562	0.636977	-0.0116734	1000	0.000111179	0.000211746	0.00548803	0	0.000223807	0
sas13	1	0.5	0.1	100000	1024	29644990	0.0542178	99998	dNSdSS	FALSE	reference	157557	67181.4	67133.7	8122.39	3227.19	2160.3	9672.66	1204.87	0.144081	0.14834	0.971288	-0.00425921	1000	0.000412345	0.00115352	0.00844149	0	0.00122776	0.000522258
sas13	1	0.5	0.5	100000	1024	437502392	0.0560275	99998	dNNdNS	TRUE	alternate	157480	67264.2	67227.2	8022.97	6937.11	4655.35	4658.71	556.741	0.0440509	0.069298	0.635673	-0.0252471	1000	0.000158216	0.000284853	0.00353647	0	0.000326216	0
sas13	1	0.5	0.5	100000	1024	437502392	0.0560275	99998	dNNdSN	TRUE	reference	157480	67264.2	67227.2	8022.97	6937.11	4655.35	4658.71	556.741	0.0440509	0.0692099	0.636482	-0.0251591	1000	0.000156765	0.000282232	0.00353732	0	0.000336877	0
sas13	1	0.5	0.5	100000	1024	437502392	0.0560275	99998	dSNdSS	FALSE	alternate	157480	67264.2	67227.2	8022.97	6937.11	4655.35	4658.71	556.741	0.0692099	0.0693934	0.997357	-0.000183437	1000	0.000306488	0.000855521	0.0125077	0	0.000893064	0.837258
sas13	1	0.5	0.5	100000	1024	437502392	0.0560275	99998	dNSdSS	FALSE	reference	157480	67264.2	67227.2	8022.97	6937.11	4655.35	4658.71	556.741	0.069298	0.0693934	0.998625	-9.53901e-05	1000	0.000289335	0.000858888	0.012675	0	0.00086644	0.912335
sas13	1	0.5	1	100000	1024	3988901288	0.0567427	99998	dNNdSN	TRUE	reference	157580	67292.2	67086.8	8035.03	8271.8	5541.36	2855.16	354.162	0.0524927	0.0823477	0.637452	-0.029855	1000	0.00016962	0.000322849	0.00325708	0	0.000369994	0
sas13	1	0.5	1	100000	1024	3988901288	0.0567427	99998	dNSdSS	FALSE	reference	157580	67292.2	67086.8	8035.03	8271.8	5541.36	2855.16	354.162	0.0425591	0.0440772	0.965557	-0.00151815	1000	0.000235522	0.000694839	0.0159867	0	0.000702822	0.0307673
sas13	1	0.5	1	100000	1024	3988901288	0.0567427	99998	dNNdNS	TRUE	alternate	157580	67292.2	67086.8	8035.03	8271.8	5541.36	2855.16	354.162	0.0524927	0.0425591	1.23341	0.00993364	1000	0.000169544	0.000235286	0.00789159	0	0.000275287	3.93773e-285
sas13	1	0.5	1	100000	1024	3988901288	0.0567427	99998	dSNdSS	FALSE	alternate	157580	67292.2	67086.8	8035.03	8271.8	5541.36	2855.16	354.162	0.0823477	0.0440772	1.86826	0.0382705	1000	0.000334718	0.000663978	0.0289723	0	0.000718257	0
sas13	1	0.5	1.5	100000	1024	1242854468	0.0573486	99998	dNNdSN	TRUE	reference	157512	67393.3	67079.5	8008.93	8891.88	5955.25	2094.07	263.036	0.056452	0.0883655	0.638846	-0.0319135	1000	0.000173052	0.000333018	0.0031671	0	0.000377544	0
sas13	1	0.5	1.5	100000	1024	1242854468	0.0573486	99998	dNSdSS	FALSE	reference	157512	67393.3	67079.5	8008.93	8891.88	5955.25	2094.07	263.036	0.0312177	0.0328429	0.950514	-0.00162526	1000	0.000199174	0.000559583	0.0173186	0	0.000599534	0.00671078
sas13	1	0.5	1.5	100000	1024	1242854468	0.0573486	99998	dNNdNS	TRUE	alternate	157512	67393.3	67079.5	8008.93	8891.88	5955.25	2094.07	263.036	0.056452	0.0312177	1.80833	0.0252343	1000	0.000170405	0.000202057	0.0129689	0	0.000265581	0
sas13	1	0.5	1.5	100000	1024	1242854468	0.0573486	99998	dSNdSS	FALSE	alternate	157512	67393.3	67079.5	8008.93	8891.88	5955.25	2094.07	263.036	0.0883655	0.0328429	2.69055	0.0555226	1000	0.000321918	0.000573708	0.047508	0	0.000629932	0
sas13	1	0.5	2	100000	1024	3779051267	0.05798	99998	dNNdSN	TRUE	reference	157409	67262	67231.5	8091.99	9262.05	6224.68	1687.48	219.422	0.0588409	0.0925438	0.635817	-0.0337029	1000	0.000179086	0.000333138	0.00299255	0	0.000382476	0
sas13	1	0.5	2	100000	1024	3779051267	0.05798	99998	dNSdSS	FALSE	reference	157409	67262	67231.5	8091.99	9262.05	6224.68	1687.48	219.422	0.0250996	0.0271159	0.925639	-0.00201637	1000	0.000180025	0.00052272	0.0182937	0	0.000553453	0.000269218
sas13	1	0.5	2	100000	1024	3779051267	0.05798	99998	dNNdNS	TRUE	alternate	157409	67262	67231.5	8091.99	9262.05	6224.68	1687.48	219.422	0.0588409	0.0250996	2.3443	0.0337413	1000	0.000178224	0.000176487	0.0176462	0	0.000248323	0
sas13	1	0.5	2	100000	1024	3779051267	0.05798	99998	dSNdSS	FALSE	alternate	157409	67262	67231.5	8091.99	9262.05	6224.68	1687.48	219.422	0.0925438	0.0271159	3.41289	0.0654278	1000	0.000349031	0.000514536	0.0642498	0	0.000600825	0
sas13	1	1	0.1	100000	1024	236168510	0.0539175	99998	dNNdNS	TRUE	alternate	157471	67308.4	67193.9	8020.93	3561.02	1230.73	10669.4	713.777	0.0226138	0.158785	0.142418	-0.136172	1000	0.000118702	0.000409052	0.000828218	0	0.00046143	0
sas13	1	1	0.1	100000	1024	236168510	0.0539175	99998	dSNdSS	FALSE	alternate	157471	67308.4	67193.9	8020.93	3561.02	1230.73	10669.4	713.777	0.0182849	0.0889893	0.205473	-0.0707044	1000	0.000155667	0.000952898	0.00282232	0	0.000972729	0
sas13	1	1	0.1	100000	1024	236168510	0.0539175	99998	dNNdSN	TRUE	reference	157471	67308.4	67193.9	8020.93	3561.02	1230.73	10669.4	713.777	0.0226138	0.0182849	1.23675	0.00432893	1000	0.000112965	0.000149479	0.0124763	0	0.000192093	1.85918e-112
sas13	1	1	0.1	100000	1024	236168510	0.0539175	99998	dNSdSS	FALSE	reference	157471	67308.4	67193.9	8020.93	3561.02	1230.73	10669.4	713.777	0.158785	0.0889893	1.78432	0.0697961	1000	0.000423018	0.000952758	0.0197309	0	0.00102027	0
sas13	1	1	0.5	100000	1024	1300236491	0.0567455	99998	dNNdNS	TRUE	alternate	157601	67226.9	67140.9	8024.97	8287.01	2866.34	5515.84	354.121	0.0525821	0.0821533	0.640049	-0.0295711	1000	0.000169434	0.00032368	0.00312764	0	0.000362392	0
sas13	1	1	0.5	100000	1024	1300236491	0.0567455	99998	dSNdSS	FALSE	alternate	157601	67226.9	67140.9	8024.97	8287.01	2866.34	5515.84	354.121	0.0426369	0.0441274	0.966223	-0.00149049	1000	0.000236153	0.000689178	0.0157438	0	0.000706611	0.034914
sas13	1	1	0.5	100000	1024	1300236491	0.0567455	99998	dNNdSN	TRUE	reference	157601	67226.9	67140.9	8024.97	8287.01	2866.34	5515.84	354.121	0.0525821	0.0426369	1.23326	0.00994527	1000	0.000168226	0.000227559	0.00756175	0	0.000294528	6.05933e-250
sas13	1	1	0.5	100000	1024	1300236491	0.0567455	99998	dNSdSS	FALSE	reference	157601	67226.9	67140.9	8024.97	8287.01	2866.34	5515.84	354.121	0.0821533	0.0441274	1.86173	0.0380259	1000	0.000310729	0.000703847	0.0301751	0	0.000729731	0
sas13	1	1	1	100000	1024	161610204	0.0578643	99998	dNNdNS	TRUE	alternate	157452	67287.9	67230.8	8023.38	10081.5	3528.32	3528.33	220.787	0.064029	0.0524808	1.22005	0.0115482	1000	0.000185374	0.000259023	0.00689261	0	0.000318996	5.72032e-287
sas13	1	1	1	100000	1024	161610204	0.0578643	99998	dNNdSN	TRUE	reference	157452	67287.9	67230.8	8023.38	10081.5	3528.32	3528.33	220.787	0.064029	0.0524362	1.22108	0.0115929	1000	0.000181508	0.000260633	0.0071084	0	0.000315563	1.87533e-295
sas13	1	1	1	100000	1024	161610204	0.0578643	99998	dSNdSS	FALSE	alternate	157452	67287.9	67230.8	8023.38	10081.5	3528.32	3528.33	220.787	0.0524362	0.027518	1.90552	0.0249182	1000	0.000259024	0.000529898	0.0398563	0	0.000598467	0
sas13	1	1	1	100000	1024	161610204	0.0578643	99998	dNSdSS	FALSE	reference	157452	67287.9	67230.8	8023.38	10081.5	3528.32	3528.33	220.787	0.0524808	0.027518	1.90715	0.0249629	1000	0.00026594	0.000537084	0.0387062	0	0.000590186	0
sas13	1	1	1.5	100000	1024	1963141765	0.0585932	99998	dNNdSN	TRUE	reference	157551	67176.4	67265.4	8000.79	10948	3831.08	2627.95	170.566	0.0694886	0.0570302	1.21845	0.0124585	1000	0.000189363	0.000269163	0.00638061	0	0.000312059	0
sas13	1	1	1.5	100000	1024	1963141765	0.0585932	99998	dNNdNS	TRUE	alternate	157551	67176.4	67265.4	8000.79	10948	3831.08	2627.95	170.566	0.0694886	0.0390683	1.77864	0.0304203	1000	0.000184694	0.000231253	0.0116567	0	0.000291339	0
sas13	1	1	1.5	100000	1024	1963141765	0.0585932	99998	dNSdSS	FALSE	reference	157551	67176.4	67265.4	8000.79	10948	3831.08	2627.95	170.566	0.0390683	0.0213186	1.83259	0.0177497	1000	0.000228648	0.000467799	0.04042	0	0.000523037	1.9775e-252
sas13	1	1	1.5	100000	1024	1963141765	0.0585932	99998	dSNdSS	FALSE	alternate	157551	67176.4	67265.4	8000.79	10948	3831.08	2627.95	170.566	0.0570302	0.0213186	2.67513	0.0357115	1000	0.000261246	0.000458573	0.0611207	0	0.000526274	0
sas13	1	1	2	100000	1024	3987791344	0.0594963	99998	dNNdSN	TRUE	reference	157309	67191.3	67428.3	8065.73	11556.9	4029.63	2121.6	140.448	0.0734661	0.0599725	1.22499	0.0134935	1000	0.000194396	0.000270677	0.00627102	0	0.000333406	0
sas13	1	1	2	100000	1024	3987791344	0.0594963	99998	dNSdSS	FALSE	reference	157309	67191.3	67428.3	8065.73	11556.9	4029.63	2121.6	140.448	0.0314645	0.017413	1.80696	0.0140515	1000	0.0002001	0.000409817	0.043515	0	0.000447346	1.43621e-216
sas13	1	1	2	100000	1024	3987791344	0.0594963	99998	dNNdNS	TRUE	alternate	157309	67191.3	67428.3	8065.73	11556.9	4029.63	2121.6	140.448	0.0734661	0.0314645	2.33489	0.0420016	1000	0.000191362	0.000206571	0.0155203	0	0.000281523	0
sas13	1	1	2	100000	1024	3987791344	0.0594963	99998	dSNdSS	FALSE	alternate	157309	67191.3	67428.3	8065.73	11556.9	4029.63	2121.6	140.448	0.0599725	0.017413	3.44413	0.0425596	1000	0.000283316	0.000396869	0.0766897	0	0.000477147	0
sas13	1	1.5	0.1	100000	1024	3446295306	0.0542208	99998	dNNdNS	TRUE	alternate	157431	67224.8	67300.4	8037.52	3718.42	870.796	11168.7	508.033	0.0236193	0.165952	0.142326	-0.142333	1000	0.000117157	0.000435169	0.000795426	0	0.00045317	0
sas13	1	1.5	0.1	100000	1024	3446295306	0.0542208	99998	dSNdSS	FALSE	alternate	157431	67224.8	67300.4	8037.52	3718.42	870.796	11168.7	508.033	0.0129535	0.0632077	0.204935	-0.0502542	1000	0.000134347	0.000789441	0.00333261	0	0.000807438	0
sas13	1	1.5	0.1	100000	1024	3446295306	0.0542208	99998	dNNdSN	TRUE	reference	157431	67224.8	67300.4	8037.52	3718.42	870.796	11168.7	508.033	0.0236193	0.0129535	1.82339	0.0106658	1000	0.00011941	0.000132625	0.0214447	0	0.000180077	0
sas13	1	1.5	0.1	100000	1024	3446295306	0.0542208	99998	dNSdSS	FALSE	reference	157431	67224.8	67300.4	8037.52	3718.42	870.796	11168.7	508.033	0.165952	0.0632077	2.62551	0.102745	1000	0.000432181	0.000780078	0.0318741	0	0.000869891	0
sas13	1	1.5	0.5	100000	1024	558900325	0.0574523	99998	dNNdNS	TRUE	alternate	157695	67123.5	67138.8	8037.13	8931.88	2109.02	5928.31	266.152	0.0566403	0.0882994	0.641458	-0.031659	1000	0.000171989	0.000327561	0.00317669	0	0.000370717	0
sas13	1	1.5	0.5	100000	1024	558900325	0.0574523	99998	dSNdSS	FALSE	alternate	157695	67123.5	67138.8	8037.13	8931.88	2109.02	5928.31	266.152	0.0314199	0.0331153	0.948803	-0.00169539	1000	0.000204779	0.000598196	0.0175876	0	0.000603681	0.00497843
sas13	1	1.5	0.5	100000	1024	558900325	0.0574523	99998	dNNdSN	TRUE	reference	157695	67123.5	67138.8	8037.13	8931.88	2109.02	5928.31	266.152	0.0566403	0.0314199	1.80269	0.0252204	1000	0.000183332	0.000209585	0.0129676	0	0.000272862	0
sas13	1	1.5	0.5	100000	1024	558900325	0.0574523	99998	dNSdSS	FALSE	reference	157695	67123.5	67138.8	8037.13	8931.88	2109.02	5928.31	266.152	0.0882994	0.0331153	2.66642	0.055184	1000	0.000320503	0.000581001	0.0482297	0	0.00064633	0
sas13	1	1.5	1	100000	1024	2554983581	0.0585944	99998	dNNdNS	TRUE	alternate	157761	67019.2	67140.4	8073.62	10979.2	2594.91	3832.51	171.362	0.0695938	0.0570821	1.21919	0.0125117	1000	0.000186147	0.000274588	0.00664149	0	0.000330879	0
sas13	1	1.5	1	100000	1024	2554983581	0.0585944	99998	dNNdSN	TRUE	reference	157761	67019.2	67140.4	8073.62	10979.2	2594.91	3832.51	171.362	0.0695938	0.038719	1.79741	0.0308748	1000	0.000186678	0.000223736	0.0118458	0	0.000288503	0
sas13	1	1.5	1	100000	1024	2554983581	0.0585944	99998	dSNdSS	FALSE	alternate	157761	67019.2	67140.4	8073.62	10979.2	2594.91	3832.51	171.362	0.038719	0.0212249	1.82422	0.017494	1000	0.000229214	0.000450746	0.0414476	0	0.000508165	1.03351e-259
sas13	1	1.5	1	100000	1024	2554983581	0.0585944	99998	dNSdSS	FALSE	reference	157761	67019.2	67140.4	8073.62	10979.2	2594.91	3832.51	171.362	0.0570821	0.0212249	2.68939	0.0358572	1000	0.000267863	0.000458495	0.0578482	0	0.000504394	0
sas13	1	1.5	1.5	100000	1024	195067197	0.0598371	99998	dNNdNS	TRUE	alternate	157069	67468.2	67449.3	8007.94	12021.1	2893.59	2904.88	131.219	0.076534	0.0430676	1.77707	0.0334664	1000	0.000203997	0.000236202	0.0105263	0	0.000301203	0
sas13	1	1.5	1.5	100000	1024	195067197	0.0598371	99998	dNNdSN	TRUE	reference	157069	67468.2	67449.3	8007.94	12021.1	2893.59	2904.88	131.219	0.076534	0.0428882	1.7845	0.0336458	1000	0.000198089	0.000226539	0.0107168	0	0.000311179	0
sas13	1	1.5	1.5	100000	1024	195067197	0.0598371	99998	dSNdSS	FALSE	alternate	157069	67468.2	67449.3	8007.94	12021.1	2893.59	2904.88	131.219	0.0428882	0.0163861	2.61735	0.0265021	1000	0.000237091	0.000408753	0.0684124	0	0.000453514	0
sas13	1	1.5	1.5	100000	1024	195067197	0.0598371	99998	dNSdSS	FALSE	reference	157069	67468.2	67449.3	8007.94	12021.1	2893.59	2904.88	131.219	0.0430676	0.0163861	2.6283	0.0266815	1000	0.000243585	0.000427546	0.0652725	0	0.000482892	0
sas13	1	1.5	2	100000	1024	2112949312	0.0611729	99998	dNNdSN	TRUE	reference	157291	67380.4	67343	7979.77	12820.4	3055.71	2366.21	109.154	0.0815079	0.0453501	1.7973	0.0361578	1000	0.000201358	0.000236367	0.0104907	0	0.000325352	0
sas13	1	1.5	2	100000	1024	2112949312	0.0611729	99998	dNNdNS	TRUE	alternate	157291	67380.4	67343	7979.77	12820.4	3055.71	2366.21	109.154	0.0815079	0.0351366	2.31974	0.0463712	1000	0.000204781	0.000211251	0.015425	0	0.000279795	0
sas13	1	1.5	2	100000	1024	2112949312	0.0611729	99998	dNSdSS	FALSE	reference	157291	67380.4	67343	7979.77	12820.4	3055.71	2366.21	109.154	0.0351366	0.0136788	2.56868	0.0214578	1000	0.00022269	0.000356026	0.0690973	1.73851e-302	0.000405881	0
sas13	1	1.5	2	100000	1024	2112949312	0.0611729	99998	dSNdSS	FALSE	alternate	157291	67380.4	67343	7979.77	12820.4	3055.71	2366.21	109.154	0.0453501	0.0136788	3.31534	0.0316712	1000	0.000232734	0.000352975	0.085361	0	0.000414485	0
sas13	1	2	0.1	100000	1024	2686431358	0.0543564	99998	dNNdNS	TRUE	alternate	157835	67031.8	67097.1	8030.2	3851.56	695.93	11356	403.145	0.0244025	0.169247	0.144183	-0.144844	1000	0.000120483	0.000434295	0.000796648	0	0.00046589	0
sas13	1	2	0.1	100000	1024	2686431358	0.0543564	99998	dSNdSS	FALSE	alternate	157835	67031.8	67097.1	8030.2	3851.56	695.93	11356	403.145	0.0103821	0.0502037	0.206799	-0.0398216	1000	0.000118094	0.000682015	0.00374234	0	0.000690879	0
sas13	1	2	0.1	100000	1024	2686431358	0.0543564	99998	dNNdSN	TRUE	reference	157835	67031.8	67097.1	8030.2	3851.56	695.93	11356	403.145	0.0244025	0.0103821	2.35044	0.0140204	1000	0.00011954	0.000124575	0.0281547	0	0.000165704	0
sas13	1	2	0.1	100000	1024	2686431358	0.0543564	99998	dNSdSS	FALSE	reference	157835	67031.8	67097.1	8030.2	3851.56	695.93	11356	403.145	0.169247	0.0502037	3.3712	0.119043	1000	0.000447431	0.000683634	0.0461043	0	0.000818473	0
sas13	1	2	0.5	100000	1024	745920635	0.0578438	99998	dNNdNS	TRUE	alternate	157258	67220	67487.1	8028.42	9271.17	1682.93	6185.82	212.871	0.058955	0.0916593	0.643197	-0.0327044	1000	0.000184421	0.000324022	0.00293184	0	0.000376832	0
sas13	1	2	0.5	100000	1024	745920635	0.0578438	99998	dSNdSS	FALSE	alternate	157258	67220	67487.1	8028.42	9271.17	1682.93	6185.82	212.871	0.0250362	0.0265147	0.944235	-0.00147859	1000	0.000173206	0.000523395	0.0197654	0	0.000547963	0.00696862
sas13	1	2	0.5	100000	1024	745920635	0.0578438	99998	dNNdSN	TRUE	reference	157258	67220	67487.1	8028.42	9271.17	1682.93	6185.82	212.871	0.058955	0.0250362	2.35479	0.0339188	1000	0.000178107	0.000182055	0.0179728	0	0.000252571	0
sas13	1	2	0.5	100000	1024	745920635	0.0578438	99998	dNSdSS	FALSE	reference	157258	67220	67487.1	8028.42	9271.17	1682.93	6185.82	212.871	0.0916593	0.0265147	3.45692	0.0651446	1000	0.000329968	0.000513603	0.0685716	0	0.000566629	0
sas13	1	2	1	100000	1024	1978610711	0.0594962	99998	dNNdNS	TRUE	alternate	157473	67252.1	67193	8075.43	11594.6	2096.39	4016.41	141.078	0.0736291	0.0597742	1.23179	0.0138549	1000	0.000185766	0.000269131	0.00646517	0	0.000327642	0
sas13	1	2	1	100000	1024	1978610711	0.0594962	99998	dSNdSS	FALSE	alternate	157473	67252.1	67193	8075.43	11594.6	2096.39	4016.41	141.078	0.0311722	0.0174701	1.78432	0.0137021	1000	0.000203974	0.000411389	0.044242	0	0.000468342	3.69754e-188
sas13	1	2	1	100000	1024	1978610711	0.0594962	99998	dNNdSN	TRUE	reference	157473	67252.1	67193	8075.43	11594.6	2096.39	4016.41	141.078	0.0736291	0.0311722	2.36201	0.0424569	1000	0.000195296	0.000196623	0.0166808	0	0.000279326	0
sas13	1	2	1	100000	1024	1978610711	0.0594962	99998	dNSdSS	FALSE	reference	157473	67252.1	67193	8075.43	11594.6	2096.39	4016.41	141.078	0.0597742	0.0174701	3.42152	0.0423041	1000	0.000267774	0.000420526	0.0842533	0	0.000505462	0
sas13	1	2	1.5	100000	1024	3034598718	0.0610333	99998	dNNdNS	TRUE	alternate	157230	67214.9	67477.4	8071.71	12772.2	2348.44	3082.49	106.478	0.0812326	0.0456819	1.77822	0.0355507	1000	0.000205297	0.000230194	0.010481	0	0.000308978	0
sas13	1	2	1.5	100000	1024	3034598718	0.0610333	99998	dNNdSN	TRUE	reference	157230	67214.9	67477.4	8071.71	12772.2	2348.44	3082.49	106.478	0.0812326	0.0349393	2.32496	0.0462933	1000	0.000202357	0.000206927	0.0144119	0	0.000279786	0
sas13	1	2	1.5	100000	1024	3034598718	0.0610333	99998	dSNdSS	FALSE	alternate	157230	67214.9	67477.4	8071.71	12772.2	2348.44	3082.49	106.478	0.0349393	0.0131915	2.64861	0.0217478	1000	0.000212186	0.000330578	0.0695527	0	0.000381973	0
sas13	1	2	1.5	100000	1024	3034598718	0.0610333	99998	dNSdSS	FALSE	reference	157230	67214.9	67477.4	8071.71	12772.2	2348.44	3082.49	106.478	0.0456819	0.0131915	3.46297	0.0324903	1000	0.000240523	0.000340035	0.0917674	0	0.000400757	0
sas13	1	2	2	100000	1024	2835791481	0.062825	99998	dNNdNS	TRUE	alternate	157537	67277.7	67095.3	8083.98	13715.1	2510.92	2532.47	88.6503	0.0870594	0.0377444	2.30655	0.0493149	1000	0.000208013	0.000223038	0.013633	0	0.000295935	0
sas13	1	2	2	100000	1024	2835791481	0.062825	99998	dNNdSN	TRUE	reference	157537	67277.7	67095.3	8083.98	13715.1	2510.92	2532.47	88.6503	0.0870594	0.0373217	2.33267	0.0497377	1000	0.000208701	0.000206789	0.0144512	0	0.00030102	0
sas13	1	2	2	100000	1024	2835791481	0.062825	99998	dSNdSS	FALSE	alternate	157537	67277.7	67095.3	8083.98	13715.1	2510.92	2532.47	88.6503	0.0373217	0.0109662	3.40335	0.0263555	1000	0.000223987	0.00028437	0.0902439	0	0.000340008	0
sas13	1	2	2	100000	1024	2835791481	0.062825	99998	dNSdSS	FALSE	reference	157537	67277.7	67095.3	8083.98	13715.1	2510.92	2532.47	88.6503	0.0377444	0.0109662	3.4419	0.0267783	1000	0.000212076	0.000280566	0.0864922	0	0.000355284	0
sas13	2	0.1	0.1	100000	1024	3869415950	0.052636	99998	dNNdNS	TRUE	alternate	157189	67444.1	67371.8	7988.81	1828.06	5545.42	5545.63	2871.38	0.0116297	0.0823138	0.141285	-0.0706841	1000	8.26761e-05	0.000324039	0.00106662	0	0.000332703	0
sas13	2	0.1	0.1	100000	1024	3869415950	0.052636	99998	dNNdSN	TRUE	reference	157189	67444.1	67371.8	7988.81	1828.06	5545.42	5545.63	2871.38	0.0116297	0.0822225	0.141442	-0.0705928	1000	8.0636e-05	0.000321611	0.00114013	0	0.000333976	0
sas13	2	0.1	0.1	100000	1024	3869415950	0.052636	99998	dSNdSS	FALSE	alternate	157189	67444.1	67371.8	7988.81	1828.06	5545.42	5545.63	2871.38	0.0822225	0.359425	0.228761	-0.277203	1000	0.000320798	0.00162673	0.00136561	0	0.00164674	0
sas13	2	0.1	0.1	100000	1024	3869415950	0.052636	99998	dNSdSS	FALSE	reference	157189	67444.1	67371.8	7988.81	1828.06	5545.42	5545.63	2871.38	0.0823138	0.359425	0.229015	-0.277112	1000	0.0003056	0.0015937	0.00137254	0	0.00168112	0
sas13	2	0.1	0.5	100000	1024	3378639492	0.0537391	99998	dNNdSN	TRUE	reference	157336	67308.6	67332.5	8017.32	3171.61	9599.07	2149.83	1200.91	0.0201582	0.142613	0.141349	-0.122455	1000	0.000104769	0.000408105	0.000860017	0	0.000402398	0
sas13	2	0.1	0.5	100000	1024	3378639492	0.0537391	99998	dNSdSS	FALSE	reference	157336	67308.6	67332.5	8017.32	3171.61	9599.07	2149.83	1200.91	0.0319286	0.14979	0.213156	-0.117861	1000	0.000213885	0.00118418	0.00217117	0	0.00121772	0
sas13	2	0.1	0.5	100000	1024	3378639492	0.0537391	99998	dNNdNS	TRUE	alternate	157336	67308.6	67332.5	8017.32	3171.61	9599.07	2149.83	1200.91	0.0201582	0.0319286	0.631354	-0.0117703	1000	0.000106581	0.000204286	0.00521833	0	0.000227763	0
sas13	2	0.1	0.5	100000	1024	3378639492	0.0537391	99998	dSNdSS	FALSE	alternate	157336	67308.6	67332.5	8017.32	3171.61	9599.07	2149.83	1200.91	0.142613	0.14979	0.952087	-0.00717684	1000	0.000401036	0.00121782	0.00831438	0	0.00125336	1.0279e-08
sas13	2	0.1	1	100000	1024	1442902499	0.0540322	99998	dNNdSN	TRUE	reference	157472	67290.3	67185.5	8046.62	3571.29	10683.1	1237.47	717.462	0.022679	0.158761	0.14285	-0.136082	1000	0.000117855	0.000427348	0.000829888	0	0.000426944	0
sas13	2	0.1	1	100000	1024	1442902499	0.0540322	99998	dNSdSS	FALSE	reference	157472	67290.3	67185.5	8046.62	3571.29	10683.1	1237.47	717.462	0.0184188	0.0891631	0.206574	-0.0707444	1000	0.00015762	0.000955632	0.00267274	0	0.000938413	0
sas13	2	0.1	1	100000	1024	1442902499	0.0540322	99998	dNNdNS	TRUE	alternate	157472	67290.3	67185.5	8046.62	3571.29	10683.1	1237.47	717.462	0.022679	0.0184188	1.2313	0.0042602	1000	0.000116181	0.000156331	0.0128601	0	0.000201403	2.61085e-99
sas13	2	0.1	1	100000	1024	1442902499	0.0540322	99998	dSNdSS	FALSE	alternate	157472	67290.3	67185.5	8046.62	3571.29	10683.1	1237.47	717.462	0.158761	0.0891631	1.78057	0.0695981	1000	0.000413117	0.000950502	0.0190418	0	0.0010497	0
sas13	2	0.1	1.5	100000	1024	3800619481	0.0541991	99998	dNNdSN	TRUE	reference	157423	67327.7	67183	8060.47	3750.69	11117	867.573	524.123	0.0238256	0.165118	0.144295	-0.141292	1000	0.00011554	0.000435297	0.000848866	0	0.000428118	0
sas13	2	0.1	1.5	100000	1024	3800619481	0.0541991	99998	dNSdSS	FALSE	reference	157423	67327.7	67183	8060.47	3750.69	11117	867.573	524.123	0.0129136	0.0650239	0.198597	-0.0521103	1000	0.000128461	0.000806304	0.00324702	0	0.000838684	0
sas13	2	0.1	1.5	100000	1024	3800619481	0.0541991	99998	dNNdNS	TRUE	alternate	157423	67327.7	67183	8060.47	3750.69	11117	867.573	524.123	0.0238256	0.0129136	1.845	0.010912	1000	0.000116214	0.000133277	0.0202544	0	0.000167871	0
sas13	2	0.1	1.5	100000	1024	3800619481	0.0541991	99998	dSNdSS	FALSE	alternate	157423	67327.7	67183	8060.47	3750.69	11117	867.573	524.123	0.165118	0.0650239	2.53934	0.100094	1000	0.000430831	0.000805505	0.0318204	0	0.000912616	0
sas13	2	0.1	2	100000	1024	2095317109	0.0548906	99998	dNNdSN	TRUE	reference	157374	67298	67280.8	8041.56	3911.82	11473.8	673.157	408.066	0.0248569	0.170492	0.145795	-0.145635	1000	0.000124139	0.000422086	0.000827297	0	0.000459711	0
sas13	2	0.1	2	100000	1024	2095317109	0.0548906	99998	dNSdSS	FALSE	reference	157374	67298	67280.8	8041.56	3911.82	11473.8	673.157	408.066	0.0100052	0.0507447	0.197167	-0.0407395	1000	0.000115414	0.000722378	0.00341061	0	0.00075117	0
sas13	2	0.1	2	100000	1024	2095317109	0.0548906	99998	dNNdNS	TRUE	alternate	157374	67298	67280.8	8041.56	3911.82	11473.8	673.157	408.066	0.0248569	0.0100052	2.48441	0.0148518	1000	0.00012445	0.000109997	0.0311535	0	0.000167107	0
sas13	2	0.1	2	100000	1024	2095317109	0.0548906	99998	dSNdSS	FALSE	alternate	157374	67298	67280.8	8041.56	3911.82	11473.8	673.157	408.066	0.170492	0.0507447	3.35981	0.119748	1000	0.000427245	0.000712921	0.0486069	0	0.000821271	0
sas13	2	0.5	0.1	100000	1024	2733750964	0.0539404	99998	dNNdNS	TRUE	alternate	157641	67260.4	67092.9	7999.67	3217.88	2167.97	9591.02	1204.95	0.0204127	0.142951	0.142795	-0.122538	1000	0.000110137	0.000393918	0.000837621	0	0.000420425	0
sas13	2	0.5	0.1	100000	1024	2733750964	0.0539404	99998	dSNdSS	FALSE	alternate	157641	67260.4	67092.9	7999.67	3217.88	2167.97	9591.02	1204.95	0.0322325	0.150624	0.213993	-0.118392	1000	0.000206571	0.00116971	0.00227226	0	0.00118544	0
sas13	2	0.5	0.1	100000	1024	2733750964	0.0539404	99998	dNNdSN	TRUE	reference	157641	67260.4	67092.9	7999.67	3217.88	2167.97	9591.02	1204.95	0.0204127	0.0322325	0.633295	-0.0118198	1000	0.000111232	0.00020254	0.00506854	0	0.000232896	0
sas13	2	0.5	0.1	100000	1024	2733750964	0.0539404	99998	dNSdSS	FALSE	reference	157641	67260.4	67092.9	7999.67	3217.88	2167.97	9591.02	1204.95	0.142951	0.150624	0.949057	-0.00767327	1000	0.000410736	0.00115879	0.00803566	0	0.00133655	9.40531e-09
sas13	2	0.5	0.5	100000	1024	529012280	0.0559219	99998	dNNdSN	TRUE	reference	157492	67243	67207.8	8051.15	6923.87	4641.62	4634.12	576.635	0.0439633	0.0690275	0.636895	-0.0250642	1000	0.000164065	0.000294087	0.00347176	0	0.00033166	0
sas13	2	0.5	0.5	100000	1024	529012280	0.0559219	99998	dNNdNS	TRUE	alternate	157492	67243	67207.8	8051.15	6923.87	4641.62	4634.12	576.635	0.0439633	0.068952	0.637592	-0.0249887	1000	0.000157136	0.000294091	0.00370528	0	0.000331736	0
sas13	2	0.5	0.5	100000	1024	529012280	0.0559219	99998	dNSdSS	FALSE	reference	157492	67243	67207.8	8051.15	6923.87	4641.62	4634.12	576.635	0.068952	0.0716215	0.962728	-0.0026695	1000	0.000301241	0.000886989	0.0123302	0	0.000921605	0.00377254
sas13	2	0.5	0.5	100000	1024	529012280	0.0559219	99998	dSNdSS	FALSE	alternate	157492	67243	67207.8	8051.15	6923.87	4641.62	4634.12	576.635	0.0690275	0.0716215	0.963782	-0.00259401	1000	0.000300368	0.000879708	0.0122159	0	0.000900896	0.00398466
sas13	2	0.5	1	100000	1024	990996184	0.056924	99998	dNNdSN	TRUE	reference	157510	67120.6	67366.6	7996.54	8339	5487.21	2902.8	347.87	0.0529426	0.0817514	0.647604	-0.0288089	1000	0.000171156	0.000319277	0.00335755	0	0.00034537	0
sas13	2	0.5	1	100000	1024	990996184	0.056924	99998	dNSdSS	FALSE	reference	157510	67120.6	67366.6	7996.54	8339	5487.21	2902.8	347.87	0.0430895	0.0435026	0.990505	-0.000413066	1000	0.000239193	0.000679017	0.016661	0	0.000704358	0.557578
sas13	2	0.5	1	100000	1024	990996184	0.056924	99998	dNNdNS	TRUE	alternate	157510	67120.6	67366.6	7996.54	8339	5487.21	2902.8	347.87	0.0529426	0.0430895	1.22866	0.00985305	1000	0.000166832	0.000239718	0.00770737	0	0.000293491	4.31609e-247
sas13	2	0.5	1	100000	1024	990996184	0.056924	99998	dSNdSS	FALSE	alternate	157510	67120.6	67366.6	7996.54	8339	5487.21	2902.8	347.87	0.0817514	0.0435026	1.87923	0.0382488	1000	0.00032551	0.000675634	0.028592	0	0.000745347	0
sas13	2	0.5	1.5	100000	1024	1522086070	0.0573969	99998	dNNdSN	TRUE	reference	157397	67167	67400.6	8029.8	8924.42	5904.32	2122.33	267.67	0.0567002	0.087905	0.645018	-0.0312047	1000	0.000176663	0.000330779	0.0031536	0	0.000365858	0
sas13	2	0.5	1.5	100000	1024	1522086070	0.0573969	99998	dNSdSS	FALSE	reference	157397	67167	67400.6	8029.8	8924.42	5904.32	2122.33	267.67	0.0314883	0.0333346	0.944612	-0.00184632	1000	0.000209402	0.000556254	0.0176513	0	0.000597735	0.00200921
sas13	2	0.5	1.5	100000	1024	1522086070	0.0573969	99998	dNNdNS	TRUE	alternate	157397	67167	67400.6	8029.8	8924.42	5904.32	2122.33	267.67	0.0567002	0.0314883	1.80068	0.0252119	1000	0.000174518	0.00020036	0.0130725	0	0.000259908	0
sas13	2	0.5	1.5	100000	1024	1522086070	0.0573969	99998	dSNdSS	FALSE	alternate	157397	67167	67400.6	8029.8	8924.42	5904.32	2122.33	267.67	0.087905	0.0333346	2.63705	0.0545703	1000	0.000321868	0.000565662	0.0472798	0	0.000643973	0
sas13	2	0.5	2	100000	1024	2552021482	0.0579819	99998	dNNdSN	TRUE	reference	157406	67256.5	67232.4	8099.52	9310.4	6184.35	1683.71	215.764	0.0591492	0.0919517	0.643263	-0.0328025	1000	0.000183416	0.000346264	0.00318354	0	0.000357178	0
sas13	2	0.5	2	100000	1024	2552021482	0.0579819	99998	dNSdSS	FALSE	reference	157406	67256.5	67232.4	8099.52	9310.4	6184.35	1683.71	215.764	0.025043	0.0266391	0.940086	-0.00159606	1000	0.000185906	0.000519742	0.0193708	0	0.000556197	0.00411004
sas13	2	0.5	2	100000	1024	2552021482	0.0579819	99998	dNNdNS	TRUE	alternate	157406	67256.5	67232.4	8099.52	9310.4	6184.35	1683.71	215.764	0.0591492	0.025043	2.3619	0.0341061	1000	0.000176313	0.000177928	0.0180596	0	0.000248615	0
sas13	2	0.5	2	100000	1024	2552021482	0.0579819	99998	dSNdSS	FALSE	alternate	157406	67256.5	67232.4	8099.52	9310.4	6184.35	1683.71	215.764	0.0919517	0.0266391	3.45176	0.0653126	1000	0.000341632	0.000533006	0.0683018	0	0.00061338	0
sas13	2	1	0.1	100000	1024	123379227	0.0537138	99998	dNNdNS	TRUE	alternate	157469	67265.2	67231.3	8028.24	3530.75	1228.16	10654.1	700.807	0.0224219	0.158469	0.14149	-0.136047	1000	0.000112563	0.000414515	0.000827871	0	0.00043862	0
sas13	2	1	0.1	100000	1024	123379227	0.0537138	99998	dSNdSS	FALSE	alternate	157469	67265.2	67231.3	8028.24	3530.75	1228.16	10654.1	700.807	0.0182584	0.0872927	0.209163	-0.0690343	1000	0.000160351	0.000939359	0.00273764	0	0.000923676	0
sas13	2	1	0.1	100000	1024	123379227	0.0537138	99998	dNNdSN	TRUE	reference	157469	67265.2	67231.3	8028.24	3530.75	1228.16	10654.1	700.807	0.0224219	0.0182584	1.22803	0.00416344	1000	0.000113712	0.000159475	0.0121555	0	0.000192886	2.48724e-103
sas13	2	1	0.1	100000	1024	123379227	0.0537138	99998	dNSdSS	FALSE	reference	157469	67265.2	67231.3	8028.24	3530.75	1228.16	10654.1	700.807	0.158469	0.0872927	1.81538	0.0711766	1000	0.000409274	0.000942045	0.0193275	0	0.00102107	0
sas13	2	1	0.5	100000	1024	1442902289	0.0569028	99998	dNNdNS	TRUE	alternate	157524	67120.5	67377.8	7971.29	8300	2889.98	5538.5	342.016	0.0526902	0.0822007	0.640995	-0.0295105	1000	0.000169665	0.000299108	0.0031662	0	0.000352258	0
sas13	2	1	0.5	100000	1024	1442902289	0.0569028	99998	dSNdSS	FALSE	alternate	157524	67120.5	67377.8	7971.29	8300	2889.98	5538.5	342.016	0.0430565	0.042906	1.00351	0.000150534	1000	0.000230334	0.000633249	0.0170509	0	0.000678075	0.824312
sas13	2	1	0.5	100000	1024	1442902289	0.0569028	99998	dNNdSN	TRUE	reference	157524	67120.5	67377.8	7971.29	8300	2889.98	5538.5	342.016	0.0526902	0.0430565	1.22375	0.00963369	1000	0.000167859	0.000241569	0.00800699	0	0.000288517	1.8924e-244
sas13	2	1	0.5	100000	1024	1442902289	0.0569028	99998	dNSdSS	FALSE	reference	157524	67120.5	67377.8	7971.29	8300	2889.98	5538.5	342.016	0.0822007	0.042906	1.91583	0.0392947	1000	0.000324874	0.000641156	0.0296464	0	0.000715289	0
sas13	2	1	1	100000	1024	2095317123	0.0578485	99998	dNNdNS	TRUE	alternate	157495	67207.6	67208.7	8083.11	10071.2	3512.15	3542.37	228.445	0.0639466	0.0527071	1.21325	0.0112396	1000	0.000182243	0.000264623	0.00704073	0	0.000321949	5.06862e-267
sas13	2	1	1	100000	1024	2095317123	0.0578485	99998	dNNdSN	TRUE	reference	157495	67207.6	67208.7	8083.11	10071.2	3512.15	3542.37	228.445	0.0639466	0.0522582	1.22367	0.0116884	1000	0.000184002	0.000260471	0.00681387	0	0.000318711	1.88517e-294
sas13	2	1	1	100000	1024	2095317123	0.0578485	99998	dSNdSS	FALSE	alternate	157495	67207.6	67208.7	8083.11	10071.2	3512.15	3542.37	228.445	0.0522582	0.028262	1.84906	0.0239962	1000	0.000261079	0.000497275	0.0346357	0	0.000586183	0
sas13	2	1	1	100000	1024	2095317123	0.0578485	99998	dNSdSS	FALSE	reference	157495	67207.6	67208.7	8083.11	10071.2	3512.15	3542.37	228.445	0.0527071	0.028262	1.86494	0.0244451	1000	0.00025439	0.000537669	0.0345222	0	0.000589603	0
sas13	2	1	1.5	100000	1024	1442902293	0.0584919	99998	dNNdSN	TRUE	reference	157261	67384.9	67397.5	7950.91	10936.4	3827.54	2616.74	166.535	0.0695431	0.0568012	1.22432	0.0127419	1000	0.000194429	0.000257521	0.00658446	0	0.000326247	0
sas13	2	1	1.5	100000	1024	1442902293	0.0584919	99998	dNNdNS	TRUE	alternate	157261	67384.9	67397.5	7950.91	10936.4	3827.54	2616.74	166.535	0.0695431	0.0388255	1.79117	0.0307175	1000	0.00019014	0.000221317	0.0111903	0	0.000289429	0
sas13	2	1	1.5	100000	1024	1442902293	0.0584919	99998	dNSdSS	FALSE	reference	157261	67384.9	67397.5	7950.91	10936.4	3827.54	2616.74	166.535	0.0388255	0.0209454	1.85365	0.0178801	1000	0.00022208	0.000444108	0.0393939	0	0.000481246	3.81794e-302
sas13	2	1	1.5	100000	1024	1442902293	0.0584919	99998	dSNdSS	FALSE	alternate	157261	67384.9	67397.5	7950.91	10936.4	3827.54	2616.74	166.535	0.0568012	0.0209454	2.71186	0.0358557	1000	0.000270387	0.000439797	0.0582516	0	0.000528505	0
sas13	2	1	2	100000	1024	1442902295	0.0594636	99998	dNNdSN	TRUE	reference	157257	67338.3	67341.2	8057.29	11535.7	4026.71	2130.87	145.393	0.0733559	0.0597982	1.22672	0.0135577	1000	0.000193128	0.000273067	0.00665933	0	0.000331336	0
sas13	2	1	2	100000	1024	1442902295	0.0594636	99998	dNSdSS	FALSE	reference	157257	67338.3	67341.2	8057.29	11535.7	4026.71	2130.87	145.393	0.0316429	0.0180449	1.75357	0.013598	1000	0.000201016	0.000417307	0.0414045	0	0.000448238	3.77412e-202
sas13	2	1	2	100000	1024	1442902295	0.0594636	99998	dNNdNS	TRUE	alternate	157257	67338.3	67341.2	8057.29	11535.7	4026.71	2130.87	145.393	0.0733559	0.0316429	2.31824	0.0417129	1000	0.000195453	0.000202782	0.0159837	0	0.000276808	0
sas13	2	1	2	100000	1024	1442902295	0.0594636	99998	dSNdSS	FALSE	alternate	157257	67338.3	67341.2	8057.29	11535.7	4026.71	2130.87	145.393	0.0597982	0.0180449	3.31385	0.0417533	1000	0.000270679	0.000411111	0.0769734	0	0.000505572	0
sas13	2	1.5	0.1	100000	1024	1442902297	0.0542954	99998	dNNdNS	TRUE	alternate	157419	67260.5	67253.4	8061.54	3719.92	872.205	11183.2	512.996	0.0236308	0.166284	0.142111	-0.142653	1000	0.000113685	0.000416304	0.000774586	0	0.000436636	0
sas13	2	1.5	0.1	100000	1024	1442902297	0.0542954	99998	dSNdSS	FALSE	alternate	157419	67260.5	67253.4	8061.54	3719.92	872.205	11183.2	512.996	0.0129676	0.063635	0.20378	-0.0506674	1000	0.000129795	0.000787088	0.0032978	0	0.000752483	0
sas13	2	1.5	0.1	100000	1024	1442902297	0.0542954	99998	dNNdSN	TRUE	reference	157419	67260.5	67253.4	8061.54	3719.92	872.205	11183.2	512.996	0.0236308	0.0129676	1.8223	0.0106632	1000	0.000115681	0.000123425	0.0207772	0	0.000178123	0
sas13	2	1.5	0.1	100000	1024	1442902297	0.0542954	99998	dNSdSS	FALSE	reference	157419	67260.5	67253.4	8061.54	3719.92	872.205	11183.2	512.996	0.166284	0.063635	2.61309	0.102649	1000	0.000418457	0.000795708	0.0333406	0	0.000882945	0
sas13	2	1.5	0.5	100000	1024	1442902299	0.0574115	99998	dNNdNS	TRUE	alternate	157398	67390.5	67191.6	8013.67	8908.34	2122.96	5937.32	254.491	0.0565974	0.0883641	0.640503	-0.0317666	1000	0.000175993	0.000317573	0.00305707	0	0.000368151	0
sas13	2	1.5	0.5	100000	1024	1442902299	0.0574115	99998	dSNdSS	FALSE	alternate	157398	67390.5	67191.6	8013.67	8908.34	2122.96	5937.32	254.491	0.0315024	0.0317572	0.991979	-0.000254714	1000	0.000199046	0.000532419	0.0184485	0	0.000565541	0.652429
sas13	2	1.5	0.5	100000	1024	1442902299	0.0574115	99998	dNNdSN	TRUE	reference	157398	67390.5	67191.6	8013.67	8908.34	2122.96	5937.32	254.491	0.0565974	0.0315024	1.7966	0.025095	1000	0.000180754	0.00019457	0.0127964	0	0.000266302	0
sas13	2	1.5	0.5	100000	1024	1442902299	0.0574115	99998	dNSdSS	FALSE	reference	157398	67390.5	67191.6	8013.67	8908.34	2122.96	5937.32	254.491	0.0883641	0.0317572	2.78249	0.0566069	1000	0.000331011	0.000557071	0.0508641	0	0.000638463	0
sas13	2	1.5	1	100000	1024	990996002	0.0587482	99998	dNNdNS	TRUE	alternate	157527	67213.2	67203.3	8050.16	10979.3	2606.85	3869.01	168.946	0.0696977	0.0575717	1.21062	0.012126	1000	0.000190913	0.000265175	0.00666599	0	0.00032401	1.55296e-306
sas13	2	1.5	1	100000	1024	990996002	0.0587482	99998	dNNdSN	TRUE	reference	157527	67213.2	67203.3	8050.16	10979.3	2606.85	3869.01	168.946	0.0696977	0.0387848	1.79703	0.0309128	1000	0.000188039	0.000220813	0.0107399	0	0.000295312	0
sas13	2	1.5	1	100000	1024	990996002	0.0587482	99998	dSNdSS	FALSE	alternate	157527	67213.2	67203.3	8050.16	10979.3	2606.85	3869.01	168.946	0.0387848	0.0209867	1.84807	0.0177982	1000	0.000224504	0.000457467	0.0406552	0	0.000498606	4.58401e-279
sas13	2	1.5	1	100000	1024	990996002	0.0587482	99998	dNSdSS	FALSE	reference	157527	67213.2	67203.3	8050.16	10979.3	2606.85	3869.01	168.946	0.0575717	0.0209867	2.74325	0.036585	1000	0.000269187	0.000449506	0.0610598	0	0.000533797	0
sas13	2	1.5	1.5	100000	1024	3423541570	0.0598695	99998	dNNdNS	TRUE	alternate	157281	67197.7	67378.3	8137.17	12030	2849.14	2943.87	137.419	0.0764877	0.0436917	1.75062	0.032796	1000	0.000197753	0.000232843	0.0104772	0	0.000313271	0
sas13	2	1.5	1.5	100000	1024	3423541570	0.0598695	99998	dNNdSN	TRUE	reference	157281	67197.7	67378.3	8137.17	12030	2849.14	2943.87	137.419	0.0764877	0.0423994	1.80398	0.0340883	1000	0.000198252	0.00022192	0.0107485	0	0.000302017	0
sas13	2	1.5	1.5	100000	1024	3423541570	0.0598695	99998	dSNdSS	FALSE	alternate	157281	67197.7	67378.3	8137.17	12030	2849.14	2943.87	137.419	0.0423994	0.0168878	2.51066	0.0255116	1000	0.00023341	0.000411631	0.0633519	0	0.000474699	0
sas13	2	1.5	1.5	100000	1024	3423541570	0.0598695	99998	dNSdSS	FALSE	reference	157281	67197.7	67378.3	8137.17	12030	2849.14	2943.87	137.419	0.0436917	0.0168878	2.58718	0.0268039	1000	0.000238557	0.000420497	0.0653672	0	0.000475846	0
sas13	2	1.5	2	100000	1024	271611162	0.0610859	99998	dNNdSN	TRUE	reference	157360	67279.8	67284	8070.04	12777.6	3073.83	2359.46	114.536	0.0811996	0.0456873	1.77729	0.0355123	1000	0.000199043	0.000242491	0.0105213	0	0.000318157	0
sas13	2	1.5	2	100000	1024	271611162	0.0610859	99998	dNNdNS	TRUE	alternate	157360	67279.8	67284	8070.04	12777.6	3073.83	2359.46	114.536	0.0811996	0.0350673	2.31554	0.0461323	1000	0.000195107	0.000211092	0.0144432	0	0.000293848	0
sas13	2	1.5	2	100000	1024	271611162	0.0610859	99998	dNSdSS	FALSE	reference	157360	67279.8	67284	8070.04	12777.6	3073.83	2359.46	114.536	0.0350673	0.0141927	2.47079	0.0208745	1000	0.000210648	0.000364775	0.0666845	1.6711e-300	0.000402054	0
sas13	2	1.5	2	100000	1024	271611162	0.0610859	99998	dSNdSS	FALSE	alternate	157360	67279.8	67284	8070.04	12777.6	3073.83	2359.46	114.536	0.0456873	0.0141927	3.21906	0.0314946	1000	0.000239566	0.000370178	0.0823009	0	0.000421648	0
sas13	2	2	0.1	100000	1024	1365865674	0.0543959	99998	dNNdNS	TRUE	alternate	157380	67303	67237.1	8073.5	3802.21	678.364	11437.2	400.708	0.0241594	0.170102	0.142029	-0.145943	1000	0.000116249	0.000446284	0.000769801	0	0.00043795	0
sas13	2	2	0.1	100000	1024	1365865674	0.0543959	99998	dSNdSS	FALSE	alternate	157380	67303	67237.1	8073.5	3802.21	678.364	11437.2	400.708	0.0100793	0.0496324	0.203078	-0.0395532	1000	0.000116744	0.000677702	0.00352085	0	0.000687119	0
sas13	2	2	0.1	100000	1024	1365865674	0.0543959	99998	dNNdSN	TRUE	reference	157380	67303	67237.1	8073.5	3802.21	678.364	11437.2	400.708	0.0241594	0.0100793	2.39694	0.0140801	1000	0.00011469	0.000116942	0.0292544	0	0.000156231	0
sas13	2	2	0.1	100000	1024	1365865674	0.0543959	99998	dNSdSS	FALSE	reference	157380	67303	67237.1	8073.5	3802.21	678.364	11437.2	400.708	0.170102	0.0496324	3.42723	0.120469	1000	0.000433216	0.000696894	0.0468442	0	0.000796959	0
sas13	2	2	0.5	100000	1024	3704992714	0.0579757	99998	dNNdNS	TRUE	alternate	157387	67089.9	67480.2	8037.14	9311.48	1673.49	6198.5	208.902	0.059163	0.0918565	0.644081	-0.0326935	1000	0.000178385	0.000337897	0.00298567	0	0.000367406	0
sas13	2	2	0.5	100000	1024	3704992714	0.0579757	99998	dSNdSS	FALSE	alternate	157387	67089.9	67480.2	8037.14	9311.48	1673.49	6198.5	208.902	0.0249441	0.0259921	0.959681	-0.00104798	1000	0.000176208	0.000482233	0.0187715	0	0.000540329	0.0524371
sas13	2	2	0.5	100000	1024	3704992714	0.0579757	99998	dNNdSN	TRUE	reference	157387	67089.9	67480.2	8037.14	9311.48	1673.49	6198.5	208.902	0.059163	0.0249441	2.37183	0.0342189	1000	0.000176521	0.000185772	0.0186507	0	0.000254004	0
sas13	2	2	0.5	100000	1024	3704992714	0.0579757	99998	dNSdSS	FALSE	reference	157387	67089.9	67480.2	8037.14	9311.48	1673.49	6198.5	208.902	0.0918565	0.0259921	3.53402	0.0658645	1000	0.000337132	0.00048048	0.065249	0	0.000581472	0
sas13	2	2	1	100000	1024	3378639459	0.0595274	99998	dNNdNS	TRUE	alternate	157441	67259.2	67259.2	8034.52	11566.8	2087.38	4065.11	138.577	0.0734675	0.0604395	1.21555	0.013028	1000	0.000192006	0.000273717	0.00657788	0	0.00034814	1.74067e-306
sas13	2	2	1	100000	1024	3378639459	0.0595274	99998	dSNdSS	FALSE	alternate	157441	67259.2	67259.2	8034.52	11566.8	2087.38	4065.11	138.577	0.0310349	0.0172478	1.79936	0.0137871	1000	0.000205075	0.000402135	0.0442367	0	0.000452707	1.03192e-203
sas13	2	2	1	100000	1024	3378639459	0.0595274	99998	dNNdSN	TRUE	reference	157441	67259.2	67259.2	8034.52	11566.8	2087.38	4065.11	138.577	0.0734675	0.0310349	2.36725	0.0424326	1000	0.000186848	0.000193859	0.0162833	0	0.000277269	0
sas13	2	2	1	100000	1024	3378639459	0.0595274	99998	dNSdSS	FALSE	reference	157441	67259.2	67259.2	8034.52	11566.8	2087.38	4065.11	138.577	0.0604395	0.0172478	3.5042	0.0431918	1000	0.000280424	0.000427593	0.0816284	0	0.000495254	0
sas13	2	2	1.5	100000	1024	2095317144	0.0610165	99998	dNNdNS	TRUE	alternate	157522	67218.5	67220.3	8032.78	12802.2	2321.73	3069.74	110.929	0.0812722	0.0456669	1.77967	0.0356053	1000	0.00020316	0.000243376	0.0102122	0	0.00030833	0
sas13	2	2	1.5	100000	1024	2095317144	0.0610165	99998	dNNdSN	TRUE	reference	157522	67218.5	67220.3	8032.78	12802.2	2321.73	3069.74	110.929	0.0812722	0.0345401	2.35298	0.0467321	1000	0.000203101	0.000209519	0.0152727	0	0.00028464	0
sas13	2	2	1.5	100000	1024	2095317144	0.0610165	99998	dSNdSS	FALSE	alternate	157522	67218.5	67220.3	8032.78	12802.2	2321.73	3069.74	110.929	0.0345401	0.0138096	2.50117	0.0207305	1000	0.000204241	0.000380544	0.0675239	2.48315e-300	0.000409322	0
sas13	2	2	1.5	100000	1024	2095317144	0.0610165	99998	dNSdSS	FALSE	reference	157522	67218.5	67220.3	8032.78	12802.2	2321.73	3069.74	110.929	0.0456669	0.0138096	3.3069	0.0318573	1000	0.00023651	0.000367106	0.092204	1.07159e-281	0.000434051	0
sas13	2	2	2	100000	1024	1365865666	0.0627996	99998	dNNdSN	TRUE	reference	157498	67191.5	67244.7	8059.4	13703.4	2527.34	2518.32	90.3953	0.0870069	0.037614	2.31315	0.0493929	1000	0.000212404	0.000219314	0.0145743	0	0.000286578	0
sas13	2	2	2	100000	1024	1365865666	0.0627996	99998	dNNdNS	TRUE	alternate	157498	67191.5	67244.7	8059.4	13703.4	2527.34	2518.32	90.3953	0.0870069	0.0374501	2.32328	0.0495569	1000	0.000219491	0.000215385	0.0138918	0	0.000288487	0
sas13	2	2	2	100000	1024	1365865666	0.0627996	99998	dNSdSS	FALSE	reference	157498	67191.5	67244.7	8059.4	13703.4	2527.34	2518.32	90.3953	0.0374501	0.0112161	3.33894	0.0262339	1000	0.00022318	0.000310626	0.0920199	2.78746e-288	0.000377389	0
sas13	2	2	2	100000	1024	1365865666	0.0627996	99998	dSNdSS	FALSE	alternate	157498	67191.5	67244.7	8059.4	13703.4	2527.34	2518.32	90.3953	0.037614	0.0112161	3.35356	0.0263979	1000	0.000218402	0.000308158	0.0942836	4.24275e-277	0.000359215	0
ss12/ss13	0.5	0.1	0.1	100000	1024	1278747810	0.05313	99998	dNNdNS	TRUE	alternate	147494	73685.4	74190.7	3552.27	1892.96	6224.52	6476.7	1287.54	0.0128342	0.087298	0.147015	-0.0744639	1000	8.80836e-05	0.000302102	0.00109131	0	0.00032097	0
ss12/ss13	0.5	0.1	0.1	100000	1024	1278747810	0.05313	99998	dNNdSN	TRUE	reference	147494	73685.4	74190.7	3552.27	1892.96	6224.52	6476.7	1287.54	0.0128342	0.0844743	0.15193	-0.0716401	1000	9.00077e-05	0.000311365	0.00120326	0	0.000319948	0
ss12/ss13	0.5	0.1	0.1	100000	1024	1278747810	0.05313	99998	dSNdSS	FALSE	alternate	147494	73685.4	74190.7	3552.27	1892.96	6224.52	6476.7	1287.54	0.0844743	0.362454	0.233062	-0.27798	1000	0.000304415	0.00255812	0.00190296	0	0.00263564	0
ss12/ss13	0.5	0.1	0.1	100000	1024	1278747810	0.05313	99998	dNSdSS	FALSE	reference	147494	73685.4	74190.7	3552.27	1892.96	6224.52	6476.7	1287.54	0.087298	0.362454	0.240853	-0.275156	1000	0.000306904	0.00263983	0.00203404	0	0.00255213	0
ss12/ss13	0.5	0.1	0.5	100000	1024	1784053485	0.0539269	99998	dNNdSN	TRUE	reference	147499	73860.2	74095.3	3502.98	3023.96	10251.5	2347.8	498.602	0.0205015	0.138796	0.147709	-0.118295	1000	0.00011323	0.000387958	0.000901351	0	0.000416984	0
ss12/ss13	0.5	0.1	0.5	100000	1024	1784053485	0.0539269	99998	dNSdSS	FALSE	reference	147499	73860.2	74095.3	3502.98	3023.96	10251.5	2347.8	498.602	0.0316862	0.142336	0.222615	-0.11065	1000	0.000197326	0.00177652	0.0029266	0	0.00170863	0
ss12/ss13	0.5	0.1	0.5	100000	1024	1784053485	0.0539269	99998	dNNdNS	TRUE	alternate	147499	73860.2	74095.3	3502.98	3023.96	10251.5	2347.8	498.602	0.0205015	0.0316862	0.647015	-0.0111848	1000	0.000109688	0.000194335	0.00518172	0	0.00021682	0
ss12/ss13	0.5	0.1	0.5	100000	1024	1784053485	0.0539269	99998	dSNdSS	FALSE	alternate	147499	73860.2	74095.3	3502.98	3023.96	10251.5	2347.8	498.602	0.138796	0.142336	0.975128	-0.00354016	1000	0.000379772	0.00176723	0.012036	0	0.00175654	0.0438615
ss12/ss13	0.5	0.1	1	100000	1024	3260228791	0.0534953	99998	dNNdSN	TRUE	reference	147526	73842.9	74085.9	3499.18	3293.85	11108.8	1307.28	282.665	0.0223272	0.150439	0.148414	-0.128111	1000	0.000117768	0.000383361	0.000872979	0	0.000413555	0
ss12/ss13	0.5	0.1	1	100000	1024	3260228791	0.0534953	99998	dNSdSS	FALSE	reference	147526	73842.9	74085.9	3499.18	3293.85	11108.8	1307.28	282.665	0.0176455	0.0807803	0.218438	-0.0631348	1000	0.000145546	0.00137894	0.00397173	0	0.00127167	0
ss12/ss13	0.5	0.1	1	100000	1024	3260228791	0.0534953	99998	dNNdNS	TRUE	alternate	147526	73842.9	74085.9	3499.18	3293.85	11108.8	1307.28	282.665	0.0223272	0.0176455	1.26532	0.00468176	1000	0.00011758	0.000142786	0.0119743	0	0.000185877	5.51083e-140
ss12/ss13	0.5	0.1	1	100000	1024	3260228791	0.0534953	99998	dSNdSS	FALSE	alternate	147526	73842.9	74085.9	3499.18	3293.85	11108.8	1307.28	282.665	0.150439	0.0807803	1.86232	0.0696583	1000	0.000382143	0.00135783	0.0305382	0	0.00138323	0
ss12/ss13	0.5	0.1	1.5	100000	1024	4286524186	0.0544346	99998	dNNdSN	TRUE	reference	147242	73983.2	74307.2	3434.22	3440.12	11691.6	943.848	198.557	0.0233637	0.15803	0.147843	-0.134667	1000	0.000122159	0.000418889	0.000823562	0	0.000444157	0
ss12/ss13	0.5	0.1	1.5	100000	1024	4286524186	0.0544346	99998	dNSdSS	FALSE	reference	147242	73983.2	74307.2	3434.22	3440.12	11691.6	943.848	198.557	0.012702	0.0578171	0.219692	-0.0451151	1000	0.000128101	0.00121299	0.00490608	0	0.00119404	0
ss12/ss13	0.5	0.1	1.5	100000	1024	4286524186	0.0544346	99998	dNNdNS	TRUE	alternate	147242	73983.2	74307.2	3434.22	3440.12	11691.6	943.848	198.557	0.0233637	0.012702	1.83938	0.0106617	1000	0.000118126	0.000127848	0.0207567	0	0.000174072	0
ss12/ss13	0.5	0.1	1.5	100000	1024	4286524186	0.0544346	99998	dSNdSS	FALSE	alternate	147242	73983.2	74307.2	3434.22	3440.12	11691.6	943.848	198.557	0.15803	0.0578171	2.73328	0.100213	1000	0.000411606	0.00120366	0.0560506	0	0.00133181	0
ss12/ss13	0.5	0.1	2	100000	1024	2382675627	0.0548099	99998	dNNdSN	TRUE	reference	147567	73845.5	74033.3	3522.37	3520.52	11985.6	724.479	155.78	0.0238571	0.162307	0.146988	-0.13845	1000	0.000118651	0.000435108	0.000807226	0	0.000433304	0
ss12/ss13	0.5	0.1	2	100000	1024	2382675627	0.0548099	99998	dNSdSS	FALSE	reference	147567	73845.5	74033.3	3522.37	3520.52	11985.6	724.479	155.78	0.00978585	0.0442258	0.22127	-0.0344399	1000	0.000109734	0.00100139	0.00521	0	0.00100156	4.04434e-259
ss12/ss13	0.5	0.1	2	100000	1024	2382675627	0.0548099	99998	dNNdNS	TRUE	alternate	147567	73845.5	74033.3	3522.37	3520.52	11985.6	724.479	155.78	0.0238571	0.00978585	2.43792	0.0140713	1000	0.000121749	0.000103754	0.0306418	0	0.000153431	0
ss12/ss13	0.5	0.1	2	100000	1024	2382675627	0.0548099	99998	dSNdSS	FALSE	alternate	147567	73845.5	74033.3	3522.37	3520.52	11985.6	724.479	155.78	0.162307	0.0442258	3.66996	0.118081	1000	0.000400774	0.000983024	0.083694	0	0.00103226	0
ss12/ss13	0.5	0.5	0.1	100000	1024	1696562534	0.0542438	99998	dNNdNS	TRUE	alternate	147710	73593.6	74158.4	3463.29	2978.64	2251.84	10505.6	478.752	0.0201655	0.141664	0.142347	-0.121499	1000	0.000109067	0.000386105	0.000860067	0	0.000402844	0
ss12/ss13	0.5	0.5	0.1	100000	1024	1696562534	0.0542438	99998	dSNdSS	FALSE	alternate	147710	73593.6	74158.4	3463.29	2978.64	2251.84	10505.6	478.752	0.0305983	0.138236	0.221348	-0.107638	1000	0.000187057	0.001628	0.00302015	0	0.00163718	0
ss12/ss13	0.5	0.5	0.1	100000	1024	1696562534	0.0542438	99998	dNNdSN	TRUE	reference	147710	73593.6	74158.4	3463.29	2978.64	2251.84	10505.6	478.752	0.0201655	0.0305983	0.659039	-0.0104328	1000	0.000109179	0.000185576	0.00555119	0	0.000219598	0
ss12/ss13	0.5	0.5	0.1	100000	1024	1696562534	0.0542438	99998	dNSdSS	FALSE	reference	147710	73593.6	74158.4	3463.29	2978.64	2251.84	10505.6	478.752	0.141664	0.138236	1.0248	0.00342804	1000	0.00038312	0.00173386	0.0128834	0	0.00170995	0.044989
ss12/ss13	0.5	0.5	0.5	100000	1024	3395067107	0.0561256	99998	dNNdNS	TRUE	alternate	147790	73567.5	73993.2	3530.42	6527.46	4909.9	5099.68	237.867	0.044167	0.068921	0.640835	-0.024754	1000	0.000154515	0.00028092	0.00352936	0	0.000333144	0
ss12/ss13	0.5	0.5	0.5	100000	1024	3395067107	0.0561256	99998	dNNdSN	TRUE	reference	147790	73567.5	73993.2	3530.42	6527.46	4909.9	5099.68	237.867	0.044167	0.0667401	0.661776	-0.0225731	1000	0.000161485	0.000279492	0.00368246	0	0.00031962	0
ss12/ss13	0.5	0.5	0.5	100000	1024	3395067107	0.0561256	99998	dSNdSS	FALSE	alternate	147790	73567.5	73993.2	3530.42	6527.46	4909.9	5099.68	237.867	0.0667401	0.0673766	0.990554	-0.000636458	1000	0.000273935	0.00124431	0.0190913	0	0.00126116	0.613798
ss12/ss13	0.5	0.5	0.5	100000	1024	3395067107	0.0561256	99998	dNSdSS	FALSE	reference	147790	73567.5	73993.2	3530.42	6527.46	4909.9	5099.68	237.867	0.068921	0.0673766	1.02292	0.00154446	1000	0.000282528	0.00135815	0.0193496	0	0.00129789	0.234054
ss12/ss13	0.5	0.5	1	100000	1024	1696562532	0.0569408	99998	dNNdSN	TRUE	reference	147645	73736.5	74007.3	3538.31	7806.89	5901.07	3166.63	146.551	0.0528761	0.0800292	0.66071	-0.0271531	1000	0.000169076	0.000305793	0.00335981	0	0.000362686	0
ss12/ss13	0.5	0.5	1	100000	1024	1696562532	0.0569408	99998	dNSdSS	FALSE	reference	147645	73736.5	74007.3	3538.31	7806.89	5901.07	3166.63	146.551	0.042788	0.0414183	1.03307	0.00136979	1000	0.000224924	0.00104324	0.025279	0	0.00101781	0.178362
ss12/ss13	0.5	0.5	1	100000	1024	1696562532	0.0569408	99998	dNNdNS	TRUE	alternate	147645	73736.5	74007.3	3538.31	7806.89	5901.07	3166.63	146.551	0.0528761	0.042788	1.23577	0.010088	1000	0.000175288	0.000221599	0.00708219	0	0.000288641	1.29098e-267
ss12/ss13	0.5	0.5	1	100000	1024	1696562532	0.0569408	99998	dSNdSS	FALSE	alternate	147645	73736.5	74007.3	3538.31	7806.89	5901.07	3166.63	146.551	0.0800292	0.0414183	1.93222	0.0386109	1000	0.000306025	0.000977684	0.0483236	0	0.00101703	0
ss12/ss13	0.5	0.5	1.5	100000	1024	3335505762	0.0572379	99998	dNNdSN	TRUE	reference	147637	73776	73971.3	3547.84	8346.41	6347.12	2308.01	108.736	0.0565331	0.0860323	0.657115	-0.0294992	1000	0.000181373	0.000320064	0.00307875	0	0.000370221	0
ss12/ss13	0.5	0.5	1.5	100000	1024	3335505762	0.0572379	99998	dNSdSS	FALSE	reference	147637	73776	73971.3	3547.84	8346.41	6347.12	2308.01	108.736	0.0312015	0.0306485	1.01804	0.000553025	1000	0.000190742	0.000884129	0.028191	1.45202e-285	0.000895406	0.536822
ss12/ss13	0.5	0.5	1.5	100000	1024	3335505762	0.0572379	99998	dNNdNS	TRUE	alternate	147637	73776	73971.3	3547.84	8346.41	6347.12	2308.01	108.736	0.0565331	0.0312015	1.81187	0.0253317	1000	0.00018768	0.000192362	0.0121514	0	0.000256481	0
ss12/ss13	0.5	0.5	1.5	100000	1024	3335505762	0.0572379	99998	dSNdSS	FALSE	alternate	147637	73776	73971.3	3547.84	8346.41	6347.12	2308.01	108.736	0.0860323	0.0306485	2.80707	0.0553838	1000	0.000304386	0.00085147	0.0807174	5.51662e-265	0.000926217	0
ss12/ss13	0.5	0.5	2	100000	1024	1784053490	0.0580277	99998	dNNdSN	TRUE	reference	147662	73561.8	74270.1	3464.29	8764.14	6636.56	1866.67	80.4926	0.0593528	0.0902174	0.657886	-0.0308647	1000	0.000183338	0.00031501	0.00313668	0	0.000372548	0
ss12/ss13	0.5	0.5	2	100000	1024	1784053490	0.0580277	99998	dNSdSS	FALSE	reference	147662	73561.8	74270.1	3464.29	8764.14	6636.56	1866.67	80.4926	0.0251335	0.0232349	1.08171	0.00189854	1000	0.000170714	0.000721661	0.0342824	1.63309e-218	0.000749471	0.0113036
ss12/ss13	0.5	0.5	2	100000	1024	1784053490	0.0580277	99998	dNNdNS	TRUE	alternate	147662	73561.8	74270.1	3464.29	8764.14	6636.56	1866.67	80.4926	0.0593528	0.0251335	2.3615	0.0342193	1000	0.000185116	0.000165628	0.0173724	0	0.00024738	0
ss12/ss13	0.5	0.5	2	100000	1024	1784053490	0.0580277	99998	dSNdSS	FALSE	alternate	147662	73561.8	74270.1	3464.29	8764.14	6636.56	1866.67	80.4926	0.0902174	0.0232349	3.88284	0.0669825	1000	0.000321539	0.000694159	0.122085	5.63049e-222	0.000764601	0
ss12/ss13	0.5	1	0.1	100000	1024	4286524161	0.0536368	99998	dNNdNS	TRUE	alternate	147643	73667	74026.1	3534.94	3235.99	1237.27	11265.1	292.187	0.0219176	0.152177	0.144027	-0.130259	1000	0.000120236	0.000395073	0.000921729	0	0.000411525	0
ss12/ss13	0.5	1	0.1	100000	1024	4286524161	0.0536368	99998	dSNdSS	FALSE	alternate	147643	73667	74026.1	3534.94	3235.99	1237.27	11265.1	292.187	0.0167954	0.0826567	0.203195	-0.0658613	1000	0.000147544	0.00125841	0.00357659	0	0.00126614	0
ss12/ss13	0.5	1	0.1	100000	1024	4286524161	0.0536368	99998	dNNdSN	TRUE	reference	147643	73667	74026.1	3534.94	3235.99	1237.27	11265.1	292.187	0.0219176	0.0167954	1.30498	0.00512224	1000	0.000116938	0.000152118	0.0134206	0	0.000180379	2.19412e-177
ss12/ss13	0.5	1	0.1	100000	1024	4286524161	0.0536368	99998	dNSdSS	FALSE	reference	147643	73667	74026.1	3534.94	3235.99	1237.27	11265.1	292.187	0.152177	0.0826567	1.84107	0.0695202	1000	0.000403646	0.00130955	0.0283473	0	0.00134471	0
ss12/ss13	0.5	1	0.5	100000	1024	3070608976	0.0569999	99998	dNNdNS	TRUE	alternate	147604	73698.4	74120.9	3502.84	7744.5	3042.43	6093.93	157.862	0.0524682	0.0822162	0.638174	-0.0297479	1000	0.000171058	0.000295562	0.00319583	0	0.000345777	0
ss12/ss13	0.5	1	0.5	100000	1024	3070608976	0.0569999	99998	dSNdSS	FALSE	alternate	147604	73698.4	74120.9	3502.84	7744.5	3042.43	6093.93	157.862	0.0412821	0.0450668	0.916021	-0.00378468	1000	0.00021837	0.00109679	0.0225243	0	0.00107965	0.00045578
ss12/ss13	0.5	1	0.5	100000	1024	3070608976	0.0569999	99998	dNNdSN	TRUE	reference	147604	73698.4	74120.9	3502.84	7744.5	3042.43	6093.93	157.862	0.0524682	0.0412821	1.27097	0.0111861	1000	0.000173504	0.000229008	0.00838794	0	0.000278184	0
ss12/ss13	0.5	1	0.5	100000	1024	3070608976	0.0569999	99998	dNSdSS	FALSE	reference	147604	73698.4	74120.9	3502.84	7744.5	3042.43	6093.93	157.862	0.0822162	0.0450668	1.82432	0.0371493	1000	0.000300477	0.00102065	0.0429879	0	0.00103588	1.17552e-281
ss12/ss13	0.5	1	1	100000	1024	3260228770	0.057682	99998	dNNdNS	TRUE	alternate	147227	73900.6	74253.9	3527.18	9439.23	3802.71	3906.7	93.028	0.0641134	0.0526127	1.21859	0.0115007	1000	0.000187874	0.000241339	0.00659866	0	0.000304144	0
ss12/ss13	0.5	1	1	100000	1024	3260228770	0.057682	99998	dNNdSN	TRUE	reference	147227	73900.6	74253.9	3527.18	9439.23	3802.71	3906.7	93.028	0.0641134	0.051457	1.24596	0.0126564	1000	0.000184087	0.000242688	0.00673959	0	0.000302395	0
ss12/ss13	0.5	1	1	100000	1024	3260228770	0.057682	99998	dSNdSS	FALSE	alternate	147227	73900.6	74253.9	3527.18	9439.23	3802.71	3906.7	93.028	0.051457	0.0263746	1.95101	0.0250824	1000	0.000242582	0.000770636	0.0571617	2.52611e-255	0.000823843	1.36862e-203
ss12/ss13	0.5	1	1	100000	1024	3260228770	0.057682	99998	dNSdSS	FALSE	reference	147227	73900.6	74253.9	3527.18	9439.23	3802.71	3906.7	93.028	0.0526127	0.0263746	1.99482	0.0262381	1000	0.000247059	0.000763712	0.0595062	2.23103e-246	0.000808847	7.77831e-231
ss12/ss13	0.5	1	1.5	100000	1024	1784053501	0.0585637	99998	dNNdSN	TRUE	reference	147828	73539.1	74060.6	3492.41	10421.8	4079.16	2936.8	68.1223	0.0704992	0.0554692	1.27096	0.01503	1000	0.000198867	0.000256185	0.00688453	0	0.000317031	0
ss12/ss13	0.5	1	1.5	100000	1024	1784053501	0.0585637	99998	dNNdNS	TRUE	alternate	147828	73539.1	74060.6	3492.41	10421.8	4079.16	2936.8	68.1223	0.0704992	0.0396541	1.77786	0.0308452	1000	0.000202748	0.000215187	0.0109742	0	0.00029758	0
ss12/ss13	0.5	1	1.5	100000	1024	1784053501	0.0585637	99998	dNSdSS	FALSE	reference	147828	73539.1	74060.6	3492.41	10421.8	4079.16	2936.8	68.1223	0.0396541	0.0195058	2.03294	0.0201483	1000	0.000218162	0.000671353	0.0708084	2.8309e-181	0.000699011	1.07551e-182
ss12/ss13	0.5	1	1.5	100000	1024	1784053501	0.0585637	99998	dSNdSS	FALSE	alternate	147828	73539.1	74060.6	3492.41	10421.8	4079.16	2936.8	68.1223	0.0554692	0.0195058	2.84373	0.0359634	1000	0.000246759	0.000686509	0.0959922	7.21655e-193	0.000691143	0
ss12/ss13	0.5	1	2	100000	1024	3926102540	0.0596121	99998	dNNdSN	TRUE	reference	147525	73842.1	74020.6	3491.56	10997.9	4366.68	2395.61	56.6839	0.074549	0.0591354	1.26065	0.0154137	1000	0.000206609	0.000265729	0.00643471	0	0.000330907	0
ss12/ss13	0.5	1	2	100000	1024	3926102540	0.0596121	99998	dNSdSS	FALSE	reference	147525	73842.1	74020.6	3491.56	10997.9	4366.68	2395.61	56.6839	0.032364	0.0162345	1.99353	0.0161295	1000	0.000200554	0.000577494	0.0714907	4.03565e-171	0.000610375	6.965e-154
ss12/ss13	0.5	1	2	100000	1024	3926102540	0.0596121	99998	dNNdNS	TRUE	alternate	147525	73842.1	74020.6	3491.56	10997.9	4366.68	2395.61	56.6839	0.074549	0.032364	2.30345	0.042185	1000	0.000197821	0.000193842	0.0154155	0	0.000288058	0
ss12/ss13	0.5	1	2	100000	1024	3926102540	0.0596121	99998	dSNdSS	FALSE	alternate	147525	73842.1	74020.6	3491.56	10997.9	4366.68	2395.61	56.6839	0.0591354	0.0162345	3.64256	0.0429008	1000	0.000259216	0.000572081	0.13302	4.30912e-165	0.000647069	0
ss12/ss13	0.5	1.5	0.1	100000	1024	3260228773	0.0538983	99998	dNNdNS	TRUE	alternate	147604	73686.8	74020.4	3530.74	3330.86	853.272	11707.5	215.429	0.0225662	0.158166	0.142674	-0.1356	1000	0.000116212	0.000398693	0.000829892	0	0.000424647	0
ss12/ss13	0.5	1.5	0.1	100000	1024	3260228773	0.0538983	99998	dSNdSS	FALSE	alternate	147604	73686.8	74020.4	3530.74	3330.86	853.272	11707.5	215.429	0.0115797	0.0610153	0.189784	-0.0494356	1000	0.000115484	0.0010988	0.00415159	0	0.00112391	0
ss12/ss13	0.5	1.5	0.1	100000	1024	3260228773	0.0538983	99998	dNNdSN	TRUE	reference	147604	73686.8	74020.4	3530.74	3330.86	853.272	11707.5	215.429	0.0225662	0.0115797	1.94877	0.0109864	1000	0.000119646	0.000116471	0.0230901	0	0.000164014	0
ss12/ss13	0.5	1.5	0.1	100000	1024	3260228773	0.0538983	99998	dNSdSS	FALSE	reference	147604	73686.8	74020.4	3530.74	3330.86	853.272	11707.5	215.429	0.158166	0.0610153	2.59223	0.0971507	1000	0.000405783	0.00115689	0.051016	0	0.00120358	0
ss12/ss13	0.5	1.5	0.5	100000	1024	1696562326	0.0573651	99998	dNNdNS	TRUE	alternate	147269	73840	74244.3	3569.44	8248.64	2249.94	6534.26	114.898	0.0560108	0.0880102	0.636412	-0.0319994	1000	0.000178872	0.000329162	0.00309632	0	0.000352567	0
ss12/ss13	0.5	1.5	0.5	100000	1024	1696562326	0.0573651	99998	dSNdSS	FALSE	alternate	147269	73840	74244.3	3569.44	8248.64	2249.94	6534.26	114.898	0.0304705	0.0321893	0.946605	-0.00171873	1000	0.000192185	0.000891406	0.027203	2.62092e-265	0.000892861	0.0542328
ss12/ss13	0.5	1.5	0.5	100000	1024	1696562326	0.0573651	99998	dNNdSN	TRUE	reference	147269	73840	74244.3	3569.44	8248.64	2249.94	6534.26	114.898	0.0560108	0.0304705	1.83819	0.0255402	1000	0.000180001	0.000200536	0.0131028	0	0.000267192	0
ss12/ss13	0.5	1.5	0.5	100000	1024	1696562326	0.0573651	99998	dNSdSS	FALSE	reference	147269	73840	74244.3	3569.44	8248.64	2249.94	6534.26	114.898	0.0880102	0.0321893	2.73415	0.0558209	1000	0.000304958	0.000868587	0.0737979	1.85683e-300	0.000929591	0
ss12/ss13	0.5	1.5	1	100000	1024	88678288	0.0585447	99998	dNNdNS	TRUE	alternate	147410	73812.4	74132.3	3524.85	10333.5	2813.46	4283.8	67.0955	0.0701002	0.0577858	1.2131	0.0123144	1000	0.000202588	0.000257952	0.00627199	0	0.000329221	3.29924e-306
ss12/ss13	0.5	1.5	1	100000	1024	88678288	0.0585447	99998	dNNdSN	TRUE	reference	147410	73812.4	74132.3	3524.85	10333.5	2813.46	4283.8	67.0955	0.0701002	0.0381164	1.83911	0.0319839	1000	0.000191805	0.000216994	0.0116666	0	0.000295865	0
ss12/ss13	0.5	1.5	1	100000	1024	88678288	0.0585447	99998	dSNdSS	FALSE	alternate	147410	73812.4	74132.3	3524.85	10333.5	2813.46	4283.8	67.0955	0.0381164	0.019035	2.00244	0.0190814	1000	0.00021384	0.000571594	0.0605375	6.23388e-240	0.000620692	1.55922e-207
ss12/ss13	0.5	1.5	1	100000	1024	88678288	0.0585447	99998	dNSdSS	FALSE	reference	147410	73812.4	74132.3	3524.85	10333.5	2813.46	4283.8	67.0955	0.0577858	0.019035	3.03577	0.0387509	1000	0.000253426	0.00058493	0.0918594	1.66194e-239	0.00062047	0
ss12/ss13	0.5	1.5	1.5	100000	1024	2296412089	0.0597936	99998	dNNdNS	TRUE	alternate	147755	73659.1	73958.2	3550.33	11444.3	3132.13	3245.2	51.9923	0.0774547	0.0438788	1.7652	0.033576	1000	0.000201609	0.00022758	0.0101166	0	0.000297636	0
ss12/ss13	0.5	1.5	1.5	100000	1024	2296412089	0.0597936	99998	dNNdSN	TRUE	reference	147755	73659.1	73958.2	3550.33	11444.3	3132.13	3245.2	51.9923	0.0774547	0.042522	1.82152	0.0349327	1000	0.000196394	0.000225188	0.0103132	0	0.000286522	0
ss12/ss13	0.5	1.5	1.5	100000	1024	2296412089	0.0597936	99998	dSNdSS	FALSE	alternate	147755	73659.1	73958.2	3550.33	11444.3	3132.13	3245.2	51.9923	0.042522	0.0146443	2.90365	0.0278777	1000	0.000218896	0.000545246	0.110672	1.01833e-151	0.000554986	0
ss12/ss13	0.5	1.5	1.5	100000	1024	2296412089	0.0597936	99998	dNSdSS	FALSE	reference	147755	73659.1	73958.2	3550.33	11444.3	3132.13	3245.2	51.9923	0.0438788	0.0146443	2.9963	0.0292344	1000	0.000229613	0.000517622	0.108294	1.6855e-168	0.000550327	0
ss12/ss13	0.5	1.5	2	100000	1024	49161003	0.061048	99998	dNNdSN	TRUE	reference	147311	73900.1	74219.6	3491.59	12188.7	3344.72	2670.81	44.3736	0.0827415	0.04526	1.82814	0.0374815	1000	0.000209656	0.000231946	0.0102792	0	0.000314334	0
ss12/ss13	0.5	1.5	2	100000	1024	49161003	0.061048	99998	dNNdNS	TRUE	alternate	147311	73900.1	74219.6	3491.59	12188.7	3344.72	2670.81	44.3736	0.0827415	0.0359852	2.29932	0.0467563	1000	0.00021203	0.000205273	0.0143002	0	0.000293811	0
ss12/ss13	0.5	1.5	2	100000	1024	49161003	0.061048	99998	dNSdSS	FALSE	reference	147311	73900.1	74219.6	3491.59	12188.7	3344.72	2670.81	44.3736	0.0359852	0.0127087	2.83153	0.0232765	1000	0.000203569	0.000536225	0.119637	7.77117e-124	0.00053597	0
ss12/ss13	0.5	1.5	2	100000	1024	49161003	0.061048	99998	dSNdSS	FALSE	alternate	147311	73900.1	74219.6	3491.59	12188.7	3344.72	2670.81	44.3736	0.04526	0.0127087	3.56133	0.0325512	1000	0.000243167	0.000554554	0.155133	1.26346e-116	0.000572492	0
ss12/ss13	0.5	2	0.1	100000	1024	2296412085	0.0546332	99998	dNNdNS	TRUE	alternate	147724	73632.1	73967.6	3573.13	3456.33	685.954	12016.4	170.996	0.0233972	0.162455	0.144023	-0.139058	1000	0.000115897	0.000404179	0.000827414	0	0.000422515	0
ss12/ss13	0.5	2	0.1	100000	1024	2296412085	0.0546332	99998	dSNdSS	FALSE	alternate	147724	73632.1	73967.6	3573.13	3456.33	685.954	12016.4	170.996	0.00931597	0.0478561	0.194666	-0.0385401	1000	0.000106368	0.000981843	0.00449504	0	0.00100648	0
ss12/ss13	0.5	2	0.1	100000	1024	2296412085	0.0546332	99998	dNNdSN	TRUE	reference	147724	73632.1	73967.6	3573.13	3456.33	685.954	12016.4	170.996	0.0233972	0.00931597	2.51152	0.0140813	1000	0.000117175	0.000109974	0.0323296	0	0.000158944	0
ss12/ss13	0.5	2	0.1	100000	1024	2296412085	0.0546332	99998	dNSdSS	FALSE	reference	147724	73632.1	73967.6	3573.13	3456.33	685.954	12016.4	170.996	0.162455	0.0478561	3.39466	0.114599	1000	0.000429564	0.000956961	0.0681022	0	0.000994564	0
ss12/ss13	0.5	2	0.5	100000	1024	1696562332	0.057815	99998	dNNdNS	TRUE	alternate	147383	73804.2	74104.7	3564.47	8595.94	1790	6794.24	98.1753	0.058324	0.0916843	0.636139	-0.0333603	1000	0.000178855	0.000319008	0.00293535	0	0.000372478	0
ss12/ss13	0.5	2	0.5	100000	1024	1696562332	0.057815	99998	dSNdSS	FALSE	alternate	147383	73804.2	74104.7	3564.47	8595.94	1790	6794.24	98.1753	0.0242534	0.0275428	0.880572	-0.00328937	1000	0.000171092	0.000825503	0.0272816	1.46366e-228	0.000835593	8.26542e-05
ss12/ss13	0.5	2	0.5	100000	1024	1696562332	0.057815	99998	dNNdSN	TRUE	reference	147383	73804.2	74104.7	3564.47	8595.94	1790	6794.24	98.1753	0.058324	0.0242534	2.40478	0.0340706	1000	0.000184938	0.000174831	0.0183878	0	0.000252924	0
ss12/ss13	0.5	2	0.5	100000	1024	1696562332	0.057815	99998	dNSdSS	FALSE	reference	147383	73804.2	74104.7	3564.47	8595.94	1790	6794.24	98.1753	0.0916843	0.0275428	3.3288	0.0641415	1000	0.000321337	0.00085172	0.0975049	1.89386e-255	0.000862252	0
ss12/ss13	0.5	2	1	100000	1024	49160993	0.0593504	99998	dNNdNS	TRUE	alternate	147483	73741.2	74203.9	3487.85	10926.7	2236.19	4517.95	59.9608	0.0740878	0.0608855	1.21684	0.0132022	1000	0.000205316	0.000255566	0.00616576	0	0.000343566	0
ss12/ss13	0.5	2	1	100000	1024	49160993	0.0593504	99998	dSNdSS	FALSE	alternate	147483	73741.2	74203.9	3487.85	10926.7	2236.19	4517.95	59.9608	0.0303248	0.0171913	1.76396	0.0131335	1000	0.000181847	0.000604026	0.0619854	3.91814e-178	0.000652586	4.43387e-90
ss12/ss13	0.5	2	1	100000	1024	49160993	0.0593504	99998	dNNdSN	TRUE	reference	147483	73741.2	74203.9	3487.85	10926.7	2236.19	4517.95	59.9608	0.0740878	0.0303248	2.44314	0.043763	1000	0.000208311	0.000191831	0.0165988	0	0.000274338	0
ss12/ss13	0.5	2	1	100000	1024	49160993	0.0593504	99998	dNSdSS	FALSE	reference	147483	73741.2	74203.9	3487.85	10926.7	2236.19	4517.95	59.9608	0.0608855	0.0171913	3.54165	0.0436942	1000	0.00027023	0.000609071	0.122604	1.74209e-183	0.000678935	0
ss12/ss13	0.5	2	1.5	100000	1024	1696562331	0.0611512	99998	dNNdNS	TRUE	alternate	147420	73917.9	73996	3541.87	12160.7	2589.48	3482.3	44.1108	0.0824902	0.0470607	1.75285	0.0354296	1000	0.000213905	0.000235737	0.00941375	0	0.000300888	0
ss12/ss13	0.5	2	1.5	100000	1024	1696562331	0.0611512	99998	dNNdSN	TRUE	reference	147420	73917.9	73996	3541.87	12160.7	2589.48	3482.3	44.1108	0.0824902	0.0350319	2.35472	0.0474583	1000	0.000213453	0.000210649	0.014936	0	0.000290617	0
ss12/ss13	0.5	2	1.5	100000	1024	1696562331	0.0611512	99998	dSNdSS	FALSE	alternate	147420	73917.9	73996	3541.87	12160.7	2589.48	3482.3	44.1108	0.0350319	0.0124541	2.81288	0.0225778	1000	0.000206489	0.000437379	0.0960417	1.46811e-188	0.000486539	0
ss12/ss13	0.5	2	1.5	100000	1024	1696562331	0.0611512	99998	dNSdSS	FALSE	reference	147420	73917.9	73996	3541.87	12160.7	2589.48	3482.3	44.1108	0.0470607	0.0124541	3.77873	0.0346066	1000	0.000238323	0.000445674	0.137111	3.39536e-167	0.000489512	0
ss12/ss13	0.5	2	2	100000	1024	49160994	0.0626946	99998	dNNdNS	TRUE	alternate	147473	73893.4	74021.4	3551.49	13080.4	2742.56	2883.22	35.7265	0.0886967	0.0389512	2.27713	0.0497455	1000	0.000222291	0.000217103	0.0133234	0	0.000299326	0
ss12/ss13	0.5	2	2	100000	1024	49160994	0.0626946	99998	dNNdSN	TRUE	reference	147473	73893.4	74021.4	3551.49	13080.4	2742.56	2883.22	35.7265	0.0886967	0.0371152	2.38977	0.0515816	1000	0.000215683	0.000207479	0.0148107	0	0.000289091	0
ss12/ss13	0.5	2	2	100000	1024	49160994	0.0626946	99998	dSNdSS	FALSE	alternate	147473	73893.4	74021.4	3551.49	13080.4	2742.56	2883.22	35.7265	0.0371152	0.0100596	3.68953	0.0270556	1000	0.000205159	0.000452677	0.167361	1.0583e-107	0.000480295	0
ss12/ss13	0.5	2	2	100000	1024	49160994	0.0626946	99998	dNSdSS	FALSE	reference	147473	73893.4	74021.4	3551.49	13080.4	2742.56	2883.22	35.7265	0.0389512	0.0100596	3.87205	0.0288916	1000	0.000211904	0.000452405	0.168854	2.26367e-116	0.000499936	0
ss12/ss13	1	0.1	0.1	100000	1024	3582963418	0.0530951	99998	dNNdNS	TRUE	alternate	147609	73725.9	74035.3	3526.78	1880.4	6275.36	6466.72	1247.5	0.012739	0.0873465	0.145845	-0.0746074	1000	8.89685e-05	0.000320768	0.00117641	0	0.000306986	0
ss12/ss13	1	0.1	0.1	100000	1024	3582963418	0.0530951	99998	dNNdSN	TRUE	reference	147609	73725.9	74035.3	3526.78	1880.4	6275.36	6466.72	1247.5	0.012739	0.0851174	0.149664	-0.0723783	1000	8.66745e-05	0.000303419	0.00109189	0	0.000309145	0
ss12/ss13	1	0.1	0.1	100000	1024	3582963418	0.0530951	99998	dSNdSS	FALSE	alternate	147609	73725.9	74035.3	3526.78	1880.4	6275.36	6466.72	1247.5	0.0851174	0.353721	0.240634	-0.268604	1000	0.000313266	0.00248757	0.00196925	0	0.00254567	0
ss12/ss13	1	0.1	0.1	100000	1024	3582963418	0.0530951	99998	dNSdSS	FALSE	reference	147609	73725.9	74035.3	3526.78	1880.4	6275.36	6466.72	1247.5	0.0873465	0.353721	0.246936	-0.266374	1000	0.000303097	0.0025706	0.00202671	0	0.00248554	0
ss12/ss13	1	0.1	0.5	100000	1024	3388214852	0.0539105	99998	dNNdSN	TRUE	reference	147659	73597	74134.9	3554.57	3056.78	10202.8	2354.49	502.243	0.0207017	0.13863	0.14933	-0.117929	1000	0.000110036	0.000393564	0.000937698	0	0.000389539	0
ss12/ss13	1	0.1	0.5	100000	1024	3388214852	0.0539105	99998	dNSdSS	FALSE	reference	147659	73597	74134.9	3554.57	3056.78	10202.8	2354.49	502.243	0.0317595	0.141295	0.224775	-0.109535	1000	0.000199256	0.00174515	0.00308	0	0.00185327	0
ss12/ss13	1	0.1	0.5	100000	1024	3388214852	0.0539105	99998	dNNdNS	TRUE	alternate	147659	73597	74134.9	3554.57	3056.78	10202.8	2354.49	502.243	0.0207017	0.0317595	0.651826	-0.0110579	1000	0.000113285	0.000186613	0.00520143	0	0.00021551	0
ss12/ss13	1	0.1	0.5	100000	1024	3388214852	0.0539105	99998	dSNdSS	FALSE	alternate	147659	73597	74134.9	3554.57	3056.78	10202.8	2354.49	502.243	0.13863	0.141295	0.98114	-0.00266477	1000	0.000394052	0.00182283	0.0128048	0	0.00191325	0.163681
ss12/ss13	1	0.1	1	100000	1024	2712182954	0.0535889	99998	dNNdSN	TRUE	reference	147567	73810.9	74043.7	3563.47	3263.27	11143.3	1323.78	291.951	0.0221138	0.150971	0.146478	-0.128857	1000	0.000113757	0.000416355	0.000847634	0	0.000420942	0
ss12/ss13	1	0.1	1	100000	1024	2712182954	0.0535889	99998	dNSdSS	FALSE	reference	147567	73810.9	74043.7	3563.47	3263.27	11143.3	1323.78	291.951	0.0178784	0.0819287	0.218219	-0.0640503	1000	0.000147537	0.00141274	0.00410826	0	0.00144639	0
ss12/ss13	1	0.1	1	100000	1024	2712182954	0.0535889	99998	dNNdNS	TRUE	alternate	147567	73810.9	74043.7	3563.47	3263.27	11143.3	1323.78	291.951	0.0221138	0.0178784	1.2369	0.00423544	1000	0.000116787	0.000151595	0.0118996	0	0.000187625	7.81184e-113
ss12/ss13	1	0.1	1	100000	1024	2712182954	0.0535889	99998	dSNdSS	FALSE	alternate	147567	73810.9	74043.7	3563.47	3263.27	11143.3	1323.78	291.951	0.150971	0.0819287	1.84271	0.0690418	1000	0.000409366	0.00141078	0.0313971	0	0.00146511	0
ss12/ss13	1	0.1	1.5	100000	1024	29173544	0.0543158	99998	dNNdSN	TRUE	reference	147454	73825	74190.3	3507.95	3435.07	11674.7	931.671	197.736	0.0232958	0.158141	0.147311	-0.134845	1000	0.000120459	0.000400734	0.000834618	0	0.000432417	0
ss12/ss13	1	0.1	1.5	100000	1024	29173544	0.0543158	99998	dNSdSS	FALSE	reference	147454	73825	74190.3	3507.95	3435.07	11674.7	931.671	197.736	0.0125579	0.056368	0.222784	-0.0438101	1000	0.00011766	0.00110652	0.00481215	0	0.00110198	0
ss12/ss13	1	0.1	1.5	100000	1024	29173544	0.0543158	99998	dNNdNS	TRUE	alternate	147454	73825	74190.3	3507.95	3435.07	11674.7	931.671	197.736	0.0232958	0.0125579	1.85508	0.0107379	1000	0.00012023	0.000120815	0.0205814	0	0.000169449	0
ss12/ss13	1	0.1	1.5	100000	1024	29173544	0.0543158	99998	dSNdSS	FALSE	alternate	147454	73825	74190.3	3507.95	3435.07	11674.7	931.671	197.736	0.158141	0.056368	2.8055	0.101773	1000	0.000414187	0.0010844	0.0549608	0	0.00121861	0
ss12/ss13	1	0.1	2	100000	1024	664727874	0.0548044	99998	dNNdSN	TRUE	reference	147738	73646.3	74064.3	3541.4	3531.42	11963.9	729.283	161.406	0.0239032	0.16245	0.147141	-0.138547	1000	0.000122949	0.000421389	0.000797323	0	0.000427282	0
ss12/ss13	1	0.1	2	100000	1024	664727874	0.0548044	99998	dNSdSS	FALSE	reference	147738	73646.3	74064.3	3541.4	3531.42	11963.9	729.283	161.406	0.00984662	0.045577	0.216044	-0.0357304	1000	0.000105689	0.00107486	0.00537626	0	0.00103071	2.57267e-263
ss12/ss13	1	0.1	2	100000	1024	664727874	0.0548044	99998	dNNdNS	TRUE	alternate	147738	73646.3	74064.3	3541.4	3531.42	11963.9	729.283	161.406	0.0239032	0.00984662	2.42755	0.0140566	1000	0.000118622	0.000110181	0.0285795	0	0.000160368	0
ss12/ss13	1	0.1	2	100000	1024	664727874	0.0548044	99998	dSNdSS	FALSE	alternate	147738	73646.3	74064.3	3541.4	3531.42	11963.9	729.283	161.406	0.16245	0.045577	3.56431	0.116873	1000	0.000404802	0.00106559	0.0855579	0	0.00116851	0
ss12/ss13	1	0.5	0.1	100000	1024	1717213975	0.0541431	99998	dNNdNS	TRUE	alternate	147423	73794.2	74137.7	3510.25	2981.54	2232.58	10486	481.417	0.0202243	0.141439	0.14299	-0.121215	1000	0.000115691	0.000387354	0.00086051	0	0.000396449	0
ss12/ss13	1	0.5	0.1	100000	1024	1717213975	0.0541431	99998	dSNdSS	FALSE	alternate	147423	73794.2	74137.7	3510.25	2981.54	2232.58	10486	481.417	0.0302541	0.137146	0.220598	-0.106892	1000	0.000188086	0.00159962	0.00300619	0	0.00168139	0
ss12/ss13	1	0.5	0.1	100000	1024	1717213975	0.0541431	99998	dNNdSN	TRUE	reference	147423	73794.2	74137.7	3510.25	2981.54	2232.58	10486	481.417	0.0202243	0.0302541	0.668482	-0.0100298	1000	0.000112031	0.000188369	0.00558002	0	0.000217695	0
ss12/ss13	1	0.5	0.1	100000	1024	1717213975	0.0541431	99998	dNSdSS	FALSE	reference	147423	73794.2	74137.7	3510.25	2981.54	2232.58	10486	481.417	0.141439	0.137146	1.0313	0.00429321	1000	0.000383032	0.00169098	0.0130083	0	0.00166351	0.00985652
ss12/ss13	1	0.5	0.5	100000	1024	2021075546	0.0562037	99998	dNNdNS	TRUE	alternate	147549	73672.7	74154.4	3517.71	6542.81	4924.47	5103.95	227.715	0.0443432	0.0688287	0.644254	-0.0244855	1000	0.000160405	0.000290428	0.00345024	0	0.000321783	0
ss12/ss13	1	0.5	0.5	100000	1024	2021075546	0.0562037	99998	dNNdSN	TRUE	reference	147549	73672.7	74154.4	3517.71	6542.81	4924.47	5103.95	227.715	0.0443432	0.0668425	0.663398	-0.0224993	1000	0.000166465	0.000277831	0.00361868	0	0.000320206	0
ss12/ss13	1	0.5	0.5	100000	1024	2021075546	0.0562037	99998	dSNdSS	FALSE	alternate	147549	73672.7	74154.4	3517.71	6542.81	4924.47	5103.95	227.715	0.0668425	0.0647338	1.03258	0.00210875	1000	0.000268323	0.0011575	0.0185018	0	0.00121741	0.0832444
ss12/ss13	1	0.5	0.5	100000	1024	2021075546	0.0562037	99998	dNSdSS	FALSE	reference	147549	73672.7	74154.4	3517.71	6542.81	4924.47	5103.95	227.715	0.0688287	0.0647338	1.06326	0.00409491	1000	0.000275141	0.00111099	0.0202556	0	0.00117394	0.000486337
ss12/ss13	1	0.5	1	100000	1024	33282199	0.0567578	99998	dNNdSN	TRUE	reference	147714	73619.2	74045.1	3549.55	7751.73	5901.17	3167.18	146.441	0.0524778	0.080158	0.654679	-0.0276802	1000	0.000173901	0.000291268	0.00328646	0	0.000351413	0
ss12/ss13	1	0.5	1	100000	1024	33282199	0.0567578	99998	dNSdSS	FALSE	reference	147714	73619.2	74045.1	3549.55	7751.73	5901.17	3167.18	146.441	0.0427737	0.0412563	1.03678	0.00151742	1000	0.000222868	0.000995742	0.0241558	0	0.00100583	0.131397
ss12/ss13	1	0.5	1	100000	1024	33282199	0.0567578	99998	dNNdNS	TRUE	alternate	147714	73619.2	74045.1	3549.55	7751.73	5901.17	3167.18	146.441	0.0524778	0.0427737	1.22687	0.00970408	1000	0.000172902	0.000225187	0.00762503	0	0.000281465	1.77472e-260
ss12/ss13	1	0.5	1	100000	1024	33282199	0.0567578	99998	dSNdSS	FALSE	alternate	147714	73619.2	74045.1	3549.55	7751.73	5901.17	3167.18	146.441	0.080158	0.0412563	1.94293	0.0389017	1000	0.000306039	0.000954027	0.0457816	0	0.0010019	0
ss12/ss13	1	0.5	1.5	100000	1024	2712182928	0.0571272	99998	dNNdSN	TRUE	reference	147657	73732.7	73987.7	3528.37	8358.72	6313.43	2294.96	108.555	0.056609	0.0856259	0.66112	-0.0290169	1000	0.000185989	0.000315889	0.00329859	0	0.000361077	0
ss12/ss13	1	0.5	1.5	100000	1024	2712182928	0.0571272	99998	dNSdSS	FALSE	reference	147657	73732.7	73987.7	3528.37	8358.72	6313.43	2294.96	108.555	0.0310181	0.0307664	1.00818	0.000251697	1000	0.000184686	0.00089171	0.0305841	2.64613e-238	0.000930323	0.786739
ss12/ss13	1	0.5	1.5	100000	1024	2712182928	0.0571272	99998	dNNdNS	TRUE	alternate	147657	73732.7	73987.7	3528.37	8358.72	6313.43	2294.96	108.555	0.056609	0.0310181	1.82503	0.0255909	1000	0.00018142	0.000186167	0.0123132	0	0.000253358	0
ss12/ss13	1	0.5	1.5	100000	1024	2712182928	0.0571272	99998	dSNdSS	FALSE	alternate	147657	73732.7	73987.7	3528.37	8358.72	6313.43	2294.96	108.555	0.0856259	0.0307664	2.7831	0.0548595	1000	0.000315595	0.000873802	0.0822696	7.38473e-251	0.000986376	0
ss12/ss13	1	0.5	2	100000	1024	2382733747	0.0579371	99998	dNNdSN	TRUE	reference	147551	73824	74062.4	3526.24	8739.98	6630.52	1861.97	88.6478	0.0592335	0.0898152	0.659505	-0.0305816	1000	0.000182924	0.000310323	0.00302913	0	0.000380166	0
ss12/ss13	1	0.5	2	100000	1024	2382733747	0.0579371	99998	dNSdSS	FALSE	reference	147551	73824	74062.4	3526.24	8739.98	6630.52	1861.97	88.6478	0.0251405	0.0251395	1.00004	1.03623e-06	1000	0.000167876	0.000804902	0.0328281	8.05691e-204	0.000795683	0.998961
ss12/ss13	1	0.5	2	100000	1024	2382733747	0.0579371	99998	dNNdNS	TRUE	alternate	147551	73824	74062.4	3526.24	8739.98	6630.52	1861.97	88.6478	0.0592335	0.0251405	2.3561	0.034093	1000	0.000186488	0.000170027	0.0168921	0	0.000241795	0
ss12/ss13	1	0.5	2	100000	1024	2382733747	0.0579371	99998	dSNdSS	FALSE	alternate	147551	73824	74062.4	3526.24	8739.98	6630.52	1861.97	88.6478	0.0898152	0.0251395	3.57267	0.0646757	1000	0.000318685	0.00073889	0.114562	1.67008e-213	0.000824318	0
ss12/ss13	1	1	0.1	100000	1024	4268652388	0.0539126	99998	dNNdNS	TRUE	alternate	147664	73617.1	74067.4	3534.39	3191.72	1250.8	11377.6	293.396	0.0216148	0.153611	0.140711	-0.131997	1000	0.000111457	0.000388889	0.000810425	0	0.000415563	0
ss12/ss13	1	1	0.1	100000	1024	4268652388	0.0539126	99998	dSNdSS	FALSE	alternate	147664	73617.1	74067.4	3534.39	3191.72	1250.8	11377.6	293.396	0.0169906	0.0830119	0.204676	-0.0660213	1000	0.000143287	0.00135186	0.00394992	0	0.00140786	0
ss12/ss13	1	1	0.1	100000	1024	4268652388	0.0539126	99998	dNNdSN	TRUE	reference	147664	73617.1	74067.4	3534.39	3191.72	1250.8	11377.6	293.396	0.0216148	0.0169906	1.27217	0.00462427	1000	0.000113331	0.000145303	0.0125405	0	0.000184996	6.6566e-138
ss12/ss13	1	1	0.1	100000	1024	4268652388	0.0539126	99998	dNSdSS	FALSE	reference	147664	73617.1	74067.4	3534.39	3191.72	1250.8	11377.6	293.396	0.153611	0.0830119	1.85047	0.0705995	1000	0.000378256	0.00137519	0.0298824	0	0.00136447	0
ss12/ss13	1	1	0.5	100000	1024	927153784	0.0569373	99998	dNNdNS	TRUE	alternate	147535	73786.5	74125.9	3466.31	7727.84	3069.4	6070.66	151.423	0.0523798	0.0818967	0.639584	-0.0295169	1000	0.000174488	0.000286207	0.00312102	0	0.00033853	0
ss12/ss13	1	1	0.5	100000	1024	927153784	0.0569373	99998	dSNdSS	FALSE	alternate	147535	73786.5	74125.9	3466.31	7727.84	3069.4	6070.66	151.423	0.0415984	0.0436842	0.952252	-0.00208582	1000	0.00022244	0.00105556	0.023393	0	0.00104767	0.0464907
ss12/ss13	1	1	0.5	100000	1024	927153784	0.0569373	99998	dNNdSN	TRUE	reference	147535	73786.5	74125.9	3466.31	7727.84	3069.4	6070.66	151.423	0.0523798	0.0415984	1.25918	0.0107814	1000	0.00016675	0.000230971	0.00780629	0	0.000288531	1.36643e-305
ss12/ss13	1	1	0.5	100000	1024	927153784	0.0569373	99998	dNSdSS	FALSE	reference	147535	73786.5	74125.9	3466.31	7727.84	3069.4	6070.66	151.423	0.0818967	0.0436842	1.87474	0.0382125	1000	0.000295931	0.00106099	0.0461221	0	0.0010876	1.98597e-270
ss12/ss13	1	1	1	100000	1024	1283366593	0.0577079	99998	dNNdNS	TRUE	alternate	147668	73648.2	74122.8	3472.16	9501.64	3759.74	3891.92	96.2558	0.0643445	0.0525063	1.22546	0.0118382	1000	0.000186804	0.00025061	0.00680893	0	0.000303004	0
ss12/ss13	1	1	1	100000	1024	1283366593	0.0577079	99998	dNNdSN	TRUE	reference	147668	73648.2	74122.8	3472.16	9501.64	3759.74	3891.92	96.2558	0.0643445	0.0510501	1.26042	0.0132945	1000	0.000190903	0.000240036	0.00701613	0	0.000299178	0
ss12/ss13	1	1	1	100000	1024	1283366593	0.0577079	99998	dSNdSS	FALSE	alternate	147668	73648.2	74122.8	3472.16	9501.64	3759.74	3891.92	96.2558	0.0510501	0.0277222	1.84149	0.0233279	1000	0.000240581	0.00081267	0.057045	1.27951e-228	0.000839998	9.61782e-170
ss12/ss13	1	1	1	100000	1024	1283366593	0.0577079	99998	dNSdSS	FALSE	reference	147668	73648.2	74122.8	3472.16	9501.64	3759.74	3891.92	96.2558	0.0525063	0.0277222	1.89402	0.0247841	1000	0.000244895	0.000852387	0.0574349	1.7486e-238	0.000876641	7.70229e-176
ss12/ss13	1	1	1.5	100000	1024	4152905185	0.0585007	99998	dNNdSN	TRUE	reference	147516	73800.9	74114	3473.44	10308.8	4154.49	2952.84	69.9543	0.0698828	0.0562933	1.24141	0.0135895	1000	0.000194387	0.000252352	0.0064371	0	0.000327931	0
ss12/ss13	1	1	1.5	100000	1024	4152905185	0.0585007	99998	dNNdNS	TRUE	alternate	147516	73800.9	74114	3473.44	10308.8	4154.49	2952.84	69.9543	0.0698828	0.0398419	1.754	0.0300409	1000	0.000196632	0.000223458	0.0105245	0	0.000283742	0
ss12/ss13	1	1	1.5	100000	1024	4152905185	0.0585007	99998	dNSdSS	FALSE	reference	147516	73800.9	74114	3473.44	10308.8	4154.49	2952.84	69.9543	0.0398419	0.0201397	1.97827	0.0197022	1000	0.00020958	0.000733418	0.0723949	2.07442e-164	0.000734785	2.24806e-158
ss12/ss13	1	1	1.5	100000	1024	4152905185	0.0585007	99998	dSNdSS	FALSE	alternate	147516	73800.9	74114	3473.44	10308.8	4154.49	2952.84	69.9543	0.0562933	0.0201397	2.79513	0.0361535	1000	0.000258387	0.000718302	0.101626	1.56638e-166	0.000759357	0
ss12/ss13	1	1	2	100000	1024	1962566208	0.0595884	99998	dNNdSN	TRUE	reference	147662	73824.8	73869.4	3553.28	11008.4	4405.91	2338.19	59.0583	0.0745511	0.0596806	1.24917	0.0148705	1000	0.000203007	0.000269844	0.0065214	0	0.00032226	0
ss12/ss13	1	1	2	100000	1024	1962566208	0.0595884	99998	dNSdSS	FALSE	reference	147662	73824.8	73869.4	3553.28	11008.4	4405.91	2338.19	59.0583	0.0316531	0.0166208	1.90443	0.0150323	1000	0.000193271	0.000636582	0.0741195	1.36312e-145	0.000644458	2.44387e-120
ss12/ss13	1	1	2	100000	1024	1962566208	0.0595884	99998	dNNdNS	TRUE	alternate	147662	73824.8	73869.4	3553.28	11008.4	4405.91	2338.19	59.0583	0.0745511	0.0316531	2.35526	0.042898	1000	0.000200669	0.000187409	0.0160107	0	0.000276569	0
ss12/ss13	1	1	2	100000	1024	1962566208	0.0595884	99998	dSNdSS	FALSE	alternate	147662	73824.8	73869.4	3553.28	11008.4	4405.91	2338.19	59.0583	0.0596806	0.0166208	3.59072	0.0430598	1000	0.000263641	0.000617847	0.137106	3.51448e-151	0.000670375	0
ss12/ss13	1	1.5	0.1	100000	1024	3146007756	0.0537668	99998	dNNdNS	TRUE	alternate	147733	73649.3	73901.7	3582.24	3322.8	878.109	11655.5	212.601	0.022492	0.157717	0.14261	-0.135225	1000	0.000114632	0.000392894	0.000806313	0	0.000421107	0
ss12/ss13	1	1.5	0.1	100000	1024	3146007756	0.0537668	99998	dSNdSS	FALSE	alternate	147733	73649.3	73901.7	3582.24	3322.8	878.109	11655.5	212.601	0.0119229	0.0593486	0.200895	-0.0474258	1000	0.000123572	0.00112568	0.0042041	0	0.00108066	0
ss12/ss13	1	1.5	0.1	100000	1024	3146007756	0.0537668	99998	dNNdSN	TRUE	reference	147733	73649.3	73901.7	3582.24	3322.8	878.109	11655.5	212.601	0.022492	0.0119229	1.88646	0.0105691	1000	0.000114741	0.000128444	0.0218171	0	0.000164964	0
ss12/ss13	1	1.5	0.1	100000	1024	3146007756	0.0537668	99998	dNSdSS	FALSE	reference	147733	73649.3	73901.7	3582.24	3322.8	878.109	11655.5	212.601	0.157717	0.0593486	2.65746	0.0983682	1000	0.000395616	0.00105695	0.04691	0	0.0011166	0
ss12/ss13	1	1.5	0.5	100000	1024	157828654	0.0574113	99998	dNNdNS	TRUE	alternate	147577	73660.5	74154.9	3508.62	8300.54	2214.89	6537.76	107.124	0.0562453	0.0881635	0.637966	-0.0319182	1000	0.000175881	0.00031213	0.00315865	0	0.000358457	0
ss12/ss13	1	1.5	0.5	100000	1024	157828654	0.0574113	99998	dSNdSS	FALSE	alternate	147577	73660.5	74154.9	3508.62	8300.54	2214.89	6537.76	107.124	0.0300688	0.0305317	0.984841	-0.000462843	1000	0.000190508	0.000744454	0.0253383	0	0.000808529	0.567016
ss12/ss13	1	1.5	0.5	100000	1024	157828654	0.0574113	99998	dNNdSN	TRUE	reference	147577	73660.5	74154.9	3508.62	8300.54	2214.89	6537.76	107.124	0.0562453	0.0300688	1.87055	0.0261765	1000	0.000172369	0.000181196	0.0130383	0	0.000249476	0
ss12/ss13	1	1.5	0.5	100000	1024	157828654	0.0574113	99998	dNSdSS	FALSE	reference	147577	73660.5	74154.9	3508.62	8300.54	2214.89	6537.76	107.124	0.0881635	0.0305317	2.88761	0.0576318	1000	0.000303702	0.000781469	0.0735676	0	0.000793108	0
ss12/ss13	1	1.5	1	100000	1024	1141746668	0.0584867	99998	dNNdNS	TRUE	alternate	147508	73750.4	74109.6	3518.2	10321.1	2816.66	4268.68	74.4108	0.0699699	0.0575995	1.21476	0.0123703	1000	0.000198304	0.000263684	0.00635639	0	0.00032118	0
ss12/ss13	1	1.5	1	100000	1024	1141746668	0.0584867	99998	dSNdSS	FALSE	alternate	147508	73750.4	74109.6	3518.2	10321.1	2816.66	4268.68	74.4108	0.0381917	0.0211502	1.80573	0.0170415	1000	0.000212288	0.000696706	0.0616676	1.77047e-188	0.000718114	1.73036e-124
ss12/ss13	1	1.5	1	100000	1024	1141746668	0.0584867	99998	dNNdSN	TRUE	reference	147508	73750.4	74109.6	3518.2	10321.1	2816.66	4268.68	74.4108	0.0699699	0.0381917	1.83207	0.0317782	1000	0.000192581	0.000211931	0.0114992	0	0.000285606	0
ss12/ss13	1	1.5	1	100000	1024	1141746668	0.0584867	99998	dNSdSS	FALSE	reference	147508	73750.4	74109.6	3518.2	10321.1	2816.66	4268.68	74.4108	0.0575995	0.0211502	2.72335	0.0364493	1000	0.000252861	0.000713325	0.0909374	4.73701e-197	0.000743939	0
ss12/ss13	1	1.5	1.5	100000	1024	1104505969	0.0598961	99998	dNNdNS	TRUE	alternate	147889	73606.7	73862.8	3545.7	11497.5	3118.48	3230.11	57.1474	0.0777438	0.0437312	1.77777	0.0340127	1000	0.000217027	0.00021904	0.0101257	0	0.00030521	0
ss12/ss13	1	1.5	1.5	100000	1024	1104505969	0.0598961	99998	dNNdSN	TRUE	reference	147889	73606.7	73862.8	3545.7	11497.5	3118.48	3230.11	57.1474	0.0777438	0.0423668	1.83502	0.035377	1000	0.000206417	0.000224617	0.0108274	0	0.000303209	0
ss12/ss13	1	1.5	1.5	100000	1024	1104505969	0.0598961	99998	dSNdSS	FALSE	alternate	147889	73606.7	73862.8	3545.7	11497.5	3118.48	3230.11	57.1474	0.0423668	0.0161174	2.62864	0.0262494	1000	0.000220795	0.0005742	0.0975411	5.85106e-160	0.0006073	0
ss12/ss13	1	1.5	1.5	100000	1024	1104505969	0.0598961	99998	dNSdSS	FALSE	reference	147889	73606.7	73862.8	3545.7	11497.5	3118.48	3230.11	57.1474	0.0437312	0.0161174	2.71329	0.0276138	1000	0.000222295	0.000587032	0.101742	1.09881e-156	0.000657002	0
ss12/ss13	1	1.5	2	100000	1024	2900585304	0.0609442	99998	dNNdSN	TRUE	reference	147731	73655.1	73913.3	3566.43	12185.1	3343.73	2639.54	45.8094	0.0824814	0.0453971	1.81689	0.0370843	1000	0.000207992	0.000225881	0.0104548	0	0.000299966	0
ss12/ss13	1	1.5	2	100000	1024	2900585304	0.0609442	99998	dNNdNS	TRUE	alternate	147731	73655.1	73913.3	3566.43	12185.1	3343.73	2639.54	45.8094	0.0824814	0.0357113	2.30967	0.0467701	1000	0.000212452	0.000201237	0.0143027	0	0.000286751	0
ss12/ss13	1	1.5	2	100000	1024	2900585304	0.0609442	99998	dNSdSS	FALSE	reference	147731	73655.1	73913.3	3566.43	12185.1	3343.73	2639.54	45.8094	0.0357113	0.0128446	2.78025	0.0228667	1000	0.00020851	0.000509725	0.113317	6.23814e-133	0.000541124	0
ss12/ss13	1	1.5	2	100000	1024	2900585304	0.0609442	99998	dSNdSS	FALSE	alternate	147731	73655.1	73913.3	3566.43	12185.1	3343.73	2639.54	45.8094	0.0453971	0.0128446	3.53433	0.0325525	1000	0.000228518	0.000530195	0.149914	6.8286e-123	0.000538312	0
ss12/ss13	1	2	0.1	100000	1024	445177244	0.0545682	99998	dNNdNS	TRUE	alternate	147545	73711.3	74120.3	3479.09	3416.45	674.439	12044.2	172.949	0.0231553	0.162495	0.142498	-0.13934	1000	0.000119159	0.000409522	0.000806745	0	0.000425605	0
ss12/ss13	1	2	0.1	100000	1024	445177244	0.0545682	99998	dSNdSS	FALSE	alternate	147545	73711.3	74120.3	3479.09	3416.45	674.439	12044.2	172.949	0.00914974	0.049711	0.184059	-0.0405612	1000	0.000104639	0.00103289	0.0045687	0	0.00105865	0
ss12/ss13	1	2	0.1	100000	1024	445177244	0.0545682	99998	dNNdSN	TRUE	reference	147545	73711.3	74120.3	3479.09	3416.45	674.439	12044.2	172.949	0.0231553	0.00914974	2.5307	0.0140055	1000	0.000119133	0.000103411	0.0305264	0	0.000155474	0
ss12/ss13	1	2	0.1	100000	1024	445177244	0.0545682	99998	dNSdSS	FALSE	reference	147545	73711.3	74120.3	3479.09	3416.45	674.439	12044.2	172.949	0.162495	0.049711	3.2688	0.112784	1000	0.00040385	0.00103314	0.0669761	0	0.00109204	0
ss12/ss13	1	2	0.5	100000	1024	1155766694	0.0578453	99998	dNNdNS	TRUE	alternate	147800	73616	73918.5	3534.83	8640.07	1777.93	6777.7	92.5051	0.0584577	0.0916915	0.637548	-0.0332338	1000	0.000185256	0.000306896	0.00283983	0	0.000349302	0
ss12/ss13	1	2	0.5	100000	1024	1155766694	0.0578453	99998	dSNdSS	FALSE	alternate	147800	73616	73918.5	3534.83	8640.07	1777.93	6777.7	92.5051	0.0241514	0.0261696	0.922878	-0.00201827	1000	0.000173135	0.000738762	0.0277882	7.43064e-242	0.000756134	0.00760336
ss12/ss13	1	2	0.5	100000	1024	1155766694	0.0578453	99998	dNNdSN	TRUE	reference	147800	73616	73918.5	3534.83	8640.07	1777.93	6777.7	92.5051	0.0584577	0.0241514	2.42047	0.0343063	1000	0.000182323	0.00017287	0.0187411	0	0.000254845	0
ss12/ss13	1	2	0.5	100000	1024	1155766694	0.0578453	99998	dNSdSS	FALSE	reference	147800	73616	73918.5	3534.83	8640.07	1777.93	6777.7	92.5051	0.0916915	0.0261696	3.50374	0.0655219	1000	0.000309949	0.000717888	0.0952171	2.03533e-296	0.000790258	0
ss12/ss13	1	2	1	100000	1024	1500168591	0.0594075	99998	dNNdNS	TRUE	alternate	147580	73713.2	74016.7	3562.44	10893.7	2285.1	4517.97	58.4696	0.0738158	0.0610399	1.2093	0.0127759	1000	0.000205387	0.000265636	0.00599519	0	0.000322603	0
ss12/ss13	1	2	1	100000	1024	1500168591	0.0594075	99998	dSNdSS	FALSE	alternate	147580	73713.2	74016.7	3562.44	10893.7	2285.1	4517.97	58.4696	0.0309999	0.0164128	1.88877	0.0145871	1000	0.000192275	0.000552436	0.064142	1.38995e-190	0.000558643	2.68589e-150
ss12/ss13	1	2	1	100000	1024	1500168591	0.0594075	99998	dNNdSN	TRUE	reference	147580	73713.2	74016.7	3562.44	10893.7	2285.1	4517.97	58.4696	0.0738158	0.0309999	2.38116	0.0428159	1000	0.000199927	0.00018818	0.0163356	0	0.0002739	0
ss12/ss13	1	2	1	100000	1024	1500168591	0.0594075	99998	dNSdSS	FALSE	reference	147580	73713.2	74016.7	3562.44	10893.7	2285.1	4517.97	58.4696	0.0610399	0.0164128	3.71905	0.0446271	1000	0.000271239	0.000564387	0.12764	1.21735e-186	0.000615491	0
ss12/ss13	1	2	1.5	100000	1024	461758899	0.0611819	99998	dNNdNS	TRUE	alternate	147795	73632.5	73934.6	3563.2	12222.6	2553.93	3465.26	47.071	0.0826993	0.0468692	1.76447	0.0358301	1000	0.000212487	0.000229419	0.009575	0	0.000304169	0
ss12/ss13	1	2	1.5	100000	1024	461758899	0.0611819	99998	dNNdSN	TRUE	reference	147795	73632.5	73934.6	3563.2	12222.6	2553.93	3465.26	47.071	0.0826993	0.0346848	2.38431	0.0480145	1000	0.000210368	0.000198726	0.0153741	0	0.000305563	0
ss12/ss13	1	2	1.5	100000	1024	461758899	0.0611819	99998	dSNdSS	FALSE	alternate	147795	73632.5	73934.6	3563.2	12222.6	2553.93	3465.26	47.071	0.0346848	0.0132103	2.62559	0.0214745	1000	0.000208948	0.000504246	0.104891	2.76563e-138	0.000557231	0
ss12/ss13	1	2	1.5	100000	1024	461758899	0.0611819	99998	dNSdSS	FALSE	reference	147795	73632.5	73934.6	3563.2	12222.6	2553.93	3465.26	47.071	0.0468692	0.0132103	3.54793	0.0336589	1000	0.00023209	0.000517317	0.139784	4.03539e-142	0.000557911	0
ss12/ss13	1	2	2	100000	1024	1233190643	0.0626997	99998	dNNdNS	TRUE	alternate	147512	73815.5	74119.9	3506.5	13114.7	2752.2	2839.75	37.7225	0.0889055	0.0383129	2.32051	0.0505926	1000	0.000217041	0.000217801	0.0135465	0	0.000292902	0
ss12/ss13	1	2	2	100000	1024	1233190643	0.0626997	99998	dNNdSN	TRUE	reference	147512	73815.5	74119.9	3506.5	13114.7	2752.2	2839.75	37.7225	0.0889055	0.0372848	2.3845	0.0516207	1000	0.000218003	0.000205923	0.0143856	0	0.00028885	0
ss12/ss13	1	2	2	100000	1024	1233190643	0.0626997	99998	dSNdSS	FALSE	alternate	147512	73815.5	74119.9	3506.5	13114.7	2752.2	2839.75	37.7225	0.0372848	0.0107579	3.46581	0.0265269	1000	0.000217811	0.000484231	0.155456	4.174e-110	0.000513787	0
ss12/ss13	1	2	2	100000	1024	1233190643	0.0626997	99998	dNSdSS	FALSE	reference	147512	73815.5	74119.9	3506.5	13114.7	2752.2	2839.75	37.7225	0.0383129	0.0107579	3.56137	0.027555	1000	0.000202497	0.000461401	0.156954	5.56115e-114	0.000517882	0
ss12/ss13	2	0.1	0.1	100000	1024	625940855	0.0531202	99998	dNNdNS	TRUE	alternate	147558	73940.6	73840.7	3545.88	1878.98	6288.14	6439.59	1270.12	0.0127339	0.0872092	0.146015	-0.0744753	1000	8.84246e-05	0.000308962	0.00109033	0	0.000325572	0
ss12/ss13	2	0.1	0.1	100000	1024	625940855	0.0531202	99998	dNNdSN	TRUE	reference	147558	73940.6	73840.7	3545.88	1878.98	6288.14	6439.59	1270.12	0.0127339	0.0850431	0.149735	-0.0723092	1000	8.57182e-05	0.000307229	0.00117241	0	0.000328948	0
ss12/ss13	2	0.1	0.1	100000	1024	625940855	0.0531202	99998	dSNdSS	FALSE	alternate	147558	73940.6	73840.7	3545.88	1878.98	6288.14	6439.59	1270.12	0.0850431	0.358196	0.23742	-0.273153	1000	0.000319896	0.00250425	0.00191107	0	0.00261979	0
ss12/ss13	2	0.1	0.1	100000	1024	625940855	0.0531202	99998	dNSdSS	FALSE	reference	147558	73940.6	73840.7	3545.88	1878.98	6288.14	6439.59	1270.12	0.0872092	0.358196	0.243468	-0.270987	1000	0.000309592	0.00249361	0.00191036	0	0.00262392	0
ss12/ss13	2	0.1	0.5	100000	1024	3298666792	0.0536526	99998	dNNdSN	TRUE	reference	147733	73607.8	74176.2	3456.65	3008.61	10190.9	2340.56	500.665	0.0203651	0.138449	0.147095	-0.118083	1000	0.000111414	0.000374131	0.000894567	0	0.000400018	0
ss12/ss13	2	0.1	0.5	100000	1024	3298666792	0.0536526	99998	dNSdSS	FALSE	reference	147733	73607.8	74176.2	3456.65	3008.61	10190.9	2340.56	500.665	0.0315541	0.144841	0.217853	-0.113287	1000	0.000196532	0.00187559	0.00322347	0	0.0018447	0
ss12/ss13	2	0.1	0.5	100000	1024	3298666792	0.0536526	99998	dNNdNS	TRUE	alternate	147733	73607.8	74176.2	3456.65	3008.61	10190.9	2340.56	500.665	0.0203651	0.0315541	0.645404	-0.0111889	1000	0.000115016	0.000189649	0.00523542	0	0.000221585	0
ss12/ss13	2	0.1	0.5	100000	1024	3298666792	0.0536526	99998	dSNdSS	FALSE	alternate	147733	73607.8	74176.2	3456.65	3008.61	10190.9	2340.56	500.665	0.138449	0.144841	0.955865	-0.00639255	1000	0.000390089	0.00182731	0.0123573	0	0.00195685	0.0010879
ss12/ss13	2	0.1	1	100000	1024	3393297386	0.0538205	99998	dNNdSN	TRUE	reference	147491	73844.9	74152.5	3470.43	3271.83	11213.4	1321.58	283.295	0.0221833	0.151851	0.146086	-0.129667	1000	0.000117777	0.000404627	0.000871421	0	0.000430624	0
ss12/ss13	2	0.1	1	100000	1024	3393297386	0.0538205	99998	dNSdSS	FALSE	reference	147491	73844.9	74152.5	3470.43	3271.83	11213.4	1321.58	283.295	0.0178225	0.0816311	0.21833	-0.0638086	1000	0.000142629	0.00131788	0.003971	0	0.00137669	0
ss12/ss13	2	0.1	1	100000	1024	3393297386	0.0538205	99998	dNNdNS	TRUE	alternate	147491	73844.9	74152.5	3470.43	3271.83	11213.4	1321.58	283.295	0.0221833	0.0178225	1.24468	0.00436076	1000	0.000116829	0.00014262	0.0118536	0	0.000178101	2.14919e-132
ss12/ss13	2	0.1	1	100000	1024	3393297386	0.0538205	99998	dSNdSS	FALSE	alternate	147491	73844.9	74152.5	3470.43	3271.83	11213.4	1321.58	283.295	0.151851	0.0816311	1.86021	0.0702196	1000	0.000418248	0.00137913	0.0321668	0	0.0014709	0
ss12/ss13	2	0.1	1.5	100000	1024	3708101412	0.0543276	99998	dNNdSN	TRUE	reference	147433	73897	74110.3	3531.08	3405.9	11697.9	940.926	197.725	0.0231013	0.1583	0.145934	-0.135198	1000	0.000113895	0.000401335	0.000821809	0	0.000423674	0
ss12/ss13	2	0.1	1.5	100000	1024	3708101412	0.0543276	99998	dNSdSS	FALSE	reference	147433	73897	74110.3	3531.08	3405.9	11697.9	940.926	197.725	0.0126963	0.0559958	0.226736	-0.0432995	1000	0.000124256	0.00114532	0.00499344	0	0.00113152	0
ss12/ss13	2	0.1	1.5	100000	1024	3708101412	0.0543276	99998	dNNdNS	TRUE	alternate	147433	73897	74110.3	3531.08	3405.9	11697.9	940.926	197.725	0.0231013	0.0126963	1.81953	0.010405	1000	0.00011637	0.000124309	0.0199389	0	0.000176231	0
ss12/ss13	2	0.1	1.5	100000	1024	3708101412	0.0543276	99998	dSNdSS	FALSE	alternate	147433	73897	74110.3	3531.08	3405.9	11697.9	940.926	197.725	0.1583	0.0559958	2.82699	0.102304	1000	0.000403721	0.00113007	0.0589389	0	0.00122324	0
ss12/ss13	2	0.1	2	100000	1024	1039204743	0.0546437	99998	dNNdSN	TRUE	reference	147782	73635.1	74059.1	3497.88	3534.92	11911.6	731.482	159.078	0.0239198	0.161765	0.147868	-0.137845	1000	0.000123148	0.000418366	0.000829719	0	0.000440012	0
ss12/ss13	2	0.1	2	100000	1024	1039204743	0.0546437	99998	dNSdSS	FALSE	reference	147782	73635.1	74059.1	3497.88	3534.92	11911.6	731.482	159.078	0.00987701	0.0454785	0.21718	-0.0356015	1000	0.000113212	0.00106389	0.00541449	0	0.00104769	4.27778e-253
ss12/ss13	2	0.1	2	100000	1024	1039204743	0.0546437	99998	dNNdNS	TRUE	alternate	147782	73635.1	74059.1	3497.88	3534.92	11911.6	731.482	159.078	0.0239198	0.00987701	2.42176	0.0140428	1000	0.000118521	0.000106938	0.0295406	0	0.000154275	0
ss12/ss13	2	0.1	2	100000	1024	1039204743	0.0546437	99998	dSNdSS	FALSE	alternate	147782	73635.1	74059.1	3497.88	3534.92	11911.6	731.482	159.078	0.161765	0.0454785	3.55695	0.116286	1000	0.000412875	0.00103554	0.0820556	0	0.00108153	0
ss12/ss13	2	0.5	0.1	100000	1024	989881319	0.0541124	99998	dNNdNS	TRUE	alternate	147594	73760.7	74024.2	3505.31	2993.03	2228.58	10456.9	494.791	0.0202788	0.141264	0.143553	-0.120985	1000	0.000112933	0.000373268	0.000884527	0	0.000407027	0
ss12/ss13	2	0.5	0.1	100000	1024	989881319	0.0541124	99998	dSNdSS	FALSE	alternate	147594	73760.7	74024.2	3505.31	2993.03	2228.58	10456.9	494.791	0.0302137	0.141155	0.214047	-0.110941	1000	0.000181439	0.00179034	0.00290374	0	0.00178266	0
ss12/ss13	2	0.5	0.1	100000	1024	989881319	0.0541124	99998	dNNdSN	TRUE	reference	147594	73760.7	74024.2	3505.31	2993.03	2228.58	10456.9	494.791	0.0202788	0.0302137	0.67118	-0.00993488	1000	0.000115907	0.000194482	0.00567143	0	0.000221503	0
ss12/ss13	2	0.5	0.1	100000	1024	989881319	0.0541124	99998	dNSdSS	FALSE	reference	147594	73760.7	74024.2	3505.31	2993.03	2228.58	10456.9	494.791	0.141264	0.141155	1.00077	0.000109067	1000	0.000373234	0.00175531	0.0120118	0	0.00180265	0.951755
ss12/ss13	2	0.5	0.5	100000	1024	2039500407	0.055982	99998	dNNdNS	TRUE	alternate	147595	73758.1	74038.9	3529.53	6499.46	4925.58	5074.44	234.785	0.0440357	0.0685374	0.642506	-0.0245017	1000	0.000165298	0.000275002	0.00345632	0	0.000320408	0
ss12/ss13	2	0.5	0.5	100000	1024	2039500407	0.055982	99998	dNNdSN	TRUE	reference	147595	73758.1	74038.9	3529.53	6499.46	4925.58	5074.44	234.785	0.0440357	0.0667801	0.659413	-0.0227445	1000	0.000161692	0.000279761	0.00369181	0	0.000312065	0
ss12/ss13	2	0.5	0.5	100000	1024	2039500407	0.055982	99998	dSNdSS	FALSE	alternate	147595	73758.1	74038.9	3529.53	6499.46	4925.58	5074.44	234.785	0.0667801	0.0665203	1.00391	0.00025981	1000	0.000277914	0.0012349	0.0188714	0	0.00122926	0.832611
ss12/ss13	2	0.5	0.5	100000	1024	2039500407	0.055982	99998	dNSdSS	FALSE	reference	147595	73758.1	74038.9	3529.53	6499.46	4925.58	5074.44	234.785	0.0685374	0.0665203	1.03032	0.00201708	1000	0.000276453	0.00125687	0.0193058	0	0.00123954	0.103677
ss12/ss13	2	0.5	1	100000	1024	1445093628	0.0567458	99998	dNNdSN	TRUE	reference	147885	73611.5	73920.3	3508.24	7799.09	5869.18	3150.12	144.36	0.0527376	0.0797318	0.661438	-0.0269942	1000	0.000171225	0.000304668	0.0032846	0	0.000346336	0
ss12/ss13	2	0.5	1	100000	1024	1445093628	0.0567458	99998	dNSdSS	FALSE	reference	147885	73611.5	73920.3	3508.24	7799.09	5869.18	3150.12	144.36	0.0426151	0.041149	1.03563	0.00146604	1000	0.000218199	0.000987815	0.0251478	0	0.000976719	0.133361
ss12/ss13	2	0.5	1	100000	1024	1445093628	0.0567458	99998	dNNdNS	TRUE	alternate	147885	73611.5	73920.3	3508.24	7799.09	5869.18	3150.12	144.36	0.0527376	0.0426151	1.23753	0.0101225	1000	0.000177801	0.000220781	0.00743344	0	0.000264929	0
ss12/ss13	2	0.5	1	100000	1024	1445093628	0.0567458	99998	dSNdSS	FALSE	alternate	147885	73611.5	73920.3	3508.24	7799.09	5869.18	3150.12	144.36	0.0797318	0.041149	1.93764	0.0385828	1000	0.000314566	0.000950943	0.0474216	0	0.00103338	4.20284e-305
ss12/ss13	2	0.5	1.5	100000	1024	4153875934	0.0572675	99998	dNNdSN	TRUE	reference	147645	73774.6	73941.5	3584.22	8351.62	6336.98	2327.99	103.272	0.0565655	0.0858966	0.65853	-0.0293311	1000	0.000183633	0.000309487	0.00319848	0	0.000359962	0
ss12/ss13	2	0.5	1.5	100000	1024	4153875934	0.0572675	99998	dNSdSS	FALSE	reference	147645	73774.6	73941.5	3584.22	8351.62	6336.98	2327.99	103.272	0.0314842	0.0288129	1.09271	0.00267125	1000	0.000183572	0.00073852	0.0299789	7.04522e-291	0.00073753	0.000292461
ss12/ss13	2	0.5	1.5	100000	1024	4153875934	0.0572675	99998	dNNdNS	TRUE	alternate	147645	73774.6	73941.5	3584.22	8351.62	6336.98	2327.99	103.272	0.0565655	0.0314842	1.79663	0.0250813	1000	0.000181029	0.00019343	0.0122459	0	0.000260081	0
ss12/ss13	2	0.5	1.5	100000	1024	4153875934	0.0572675	99998	dSNdSS	FALSE	alternate	147645	73774.6	73941.5	3584.22	8351.62	6336.98	2327.99	103.272	0.0858966	0.0288129	2.98118	0.0570837	1000	0.000316622	0.000765369	0.0791579	0	0.000779644	0
ss12/ss13	2	0.5	2	100000	1024	3722458173	0.0580259	99998	dNNdSN	TRUE	reference	147322	73933.2	74154.5	3510.93	8738.52	6645.99	1878.46	82.1856	0.0593156	0.0898918	0.659855	-0.0305762	1000	0.000190862	0.000318428	0.00320884	0	0.000378741	0
ss12/ss13	2	0.5	2	100000	1024	3722458173	0.0580259	99998	dNSdSS	FALSE	reference	147322	73933.2	74154.5	3510.93	8738.52	6645.99	1878.46	82.1856	0.0253318	0.0234085	1.08216	0.00192325	1000	0.000173793	0.000769569	0.0347814	1.5968e-212	0.000775005	0.0130795
ss12/ss13	2	0.5	2	100000	1024	3722458173	0.0580259	99998	dNNdNS	TRUE	alternate	147322	73933.2	74154.5	3510.93	8738.52	6645.99	1878.46	82.1856	0.0593156	0.0253318	2.34155	0.0339839	1000	0.000181427	0.000179512	0.0175295	0	0.000253781	0
ss12/ss13	2	0.5	2	100000	1024	3722458173	0.0580259	99998	dSNdSS	FALSE	alternate	147322	73933.2	74154.5	3510.93	8738.52	6645.99	1878.46	82.1856	0.0898918	0.0234085	3.84014	0.0664833	1000	0.000324672	0.000748851	0.124227	8.14759e-210	0.000801021	0
ss12/ss13	2	1	0.1	100000	1024	2915757850	0.0538508	99998	dNNdNS	TRUE	alternate	147285	73859.8	74189	3530.96	3192.5	1277.44	11338.1	286.054	0.0216756	0.152828	0.14183	-0.131152	1000	0.000115951	0.000404921	0.000816087	0	0.000423524	0
ss12/ss13	2	1	0.1	100000	1024	2915757850	0.0538508	99998	dSNdSS	FALSE	alternate	147285	73859.8	74189	3530.96	3192.5	1277.44	11338.1	286.054	0.0172955	0.0810129	0.213491	-0.0637174	1000	0.000152555	0.0012938	0.00382239	0	0.00129345	0
ss12/ss13	2	1	0.1	100000	1024	2915757850	0.0538508	99998	dNNdSN	TRUE	reference	147285	73859.8	74189	3530.96	3192.5	1277.44	11338.1	286.054	0.0216756	0.0172955	1.25325	0.00438012	1000	0.000115873	0.000150634	0.012584	0	0.000190145	2.04437e-117
ss12/ss13	2	1	0.1	100000	1024	2915757850	0.0538508	99998	dNSdSS	FALSE	reference	147285	73859.8	74189	3530.96	3192.5	1277.44	11338.1	286.054	0.152828	0.0810129	1.88646	0.071815	1000	0.000390478	0.00127552	0.0296238	0	0.00135256	0
ss12/ss13	2	1	0.5	100000	1024	1598192978	0.0569472	99998	dNNdNS	TRUE	alternate	147251	73899.4	74278	3463.2	7748.46	3043.71	6083.6	145.286	0.0526206	0.0819031	0.642475	-0.0292824	1000	0.000172759	0.000310945	0.00317801	0	0.000363785	0
ss12/ss13	2	1	0.5	100000	1024	1598192978	0.0569472	99998	dSNdSS	FALSE	alternate	147251	73899.4	74278	3463.2	7748.46	3043.71	6083.6	145.286	0.0411873	0.0419515	0.981784	-0.000764201	1000	0.000219513	0.000921072	0.023539	0	0.000996865	0.443317
ss12/ss13	2	1	0.5	100000	1024	1598192978	0.0569472	99998	dNNdSN	TRUE	reference	147251	73899.4	74278	3463.2	7748.46	3043.71	6083.6	145.286	0.0526206	0.0411873	1.27759	0.0114334	1000	0.000175466	0.000229302	0.00805903	0	0.000286948	0
ss12/ss13	2	1	0.5	100000	1024	1598192978	0.0569472	99998	dNSdSS	FALSE	reference	147251	73899.4	74278	3463.2	7748.46	3043.71	6083.6	145.286	0.0819031	0.0419515	1.95233	0.0399516	1000	0.000291392	0.000961673	0.04358	0	0.00102064	0
ss12/ss13	2	1	1	100000	1024	642194018	0.0576959	99998	dNNdNS	TRUE	alternate	147337	73789	74334.5	3462.4	9490.63	3764.75	3895.82	95.4033	0.0644145	0.0524093	1.22907	0.0120052	1000	0.000192386	0.000245365	0.00700414	0	0.000305983	0
ss12/ss13	2	1	1	100000	1024	642194018	0.0576959	99998	dNNdSN	TRUE	reference	147337	73789	74334.5	3462.4	9490.63	3764.75	3895.82	95.4033	0.0644145	0.0510204	1.26252	0.0133941	1000	0.000193732	0.000241773	0.00676998	0	0.000316461	0
ss12/ss13	2	1	1	100000	1024	642194018	0.0576959	99998	dSNdSS	FALSE	alternate	147337	73789	74334.5	3462.4	9490.63	3764.75	3895.82	95.4033	0.0510204	0.0275541	1.85165	0.0234663	1000	0.000249621	0.000837531	0.056752	1.69906e-233	0.000822767	6.38775e-179
ss12/ss13	2	1	1	100000	1024	642194018	0.0576959	99998	dNSdSS	FALSE	reference	147337	73789	74334.5	3462.4	9490.63	3764.75	3895.82	95.4033	0.0524093	0.0275541	1.90205	0.0248553	1000	0.00024109	0.00082546	0.0597786	3.61292e-222	0.000844508	2.16146e-190
ss12/ss13	2	1	1.5	100000	1024	1429343534	0.0584435	99998	dNNdSN	TRUE	reference	147363	73844.9	74142	3567.35	10341.3	4134.49	2920.13	73.9122	0.0701753	0.0559888	1.25338	0.0141865	1000	0.00019802	0.000263749	0.00670727	0	0.000325616	0
ss12/ss13	2	1	1.5	100000	1024	1429343534	0.0584435	99998	dNNdNS	TRUE	alternate	147363	73844.9	74142	3567.35	10341.3	4134.49	2920.13	73.9122	0.0701753	0.0393856	1.78175	0.0307897	1000	0.000196993	0.000201178	0.0106908	0	0.000301476	0
ss12/ss13	2	1	1.5	100000	1024	1429343534	0.0584435	99998	dNSdSS	FALSE	reference	147363	73844.9	74142	3567.35	10341.3	4134.49	2920.13	73.9122	0.0393856	0.0207191	1.90094	0.0186665	1000	0.000215063	0.000675682	0.062402	8.12348e-204	0.000710955	6.17081e-152
ss12/ss13	2	1	1.5	100000	1024	1429343534	0.0584435	99998	dSNdSS	FALSE	alternate	147363	73844.9	74142	3567.35	10341.3	4134.49	2920.13	73.9122	0.0559888	0.0207191	2.70228	0.0352697	1000	0.000261414	0.000696882	0.0918395	2.71051e-190	0.000737625	0
ss12/ss13	2	1	2	100000	1024	620946577	0.0595986	99998	dNNdSN	TRUE	reference	147589	73881	73964.2	3521.93	11005.3	4400.42	2355.13	56.5031	0.0745674	0.0595609	1.25195	0.0150065	1000	0.000201948	0.000257476	0.00631227	0	0.000339116	0
ss12/ss13	2	1	2	100000	1024	620946577	0.0595986	99998	dNSdSS	FALSE	reference	147589	73881	73964.2	3521.93	11005.3	4400.42	2355.13	56.5031	0.0318414	0.0160432	1.98473	0.0157982	1000	0.000187628	0.000606729	0.0784476	3.19016e-141	0.000650217	2.11845e-130
ss12/ss13	2	1	2	100000	1024	620946577	0.0595986	99998	dNNdNS	TRUE	alternate	147589	73881	73964.2	3521.93	11005.3	4400.42	2355.13	56.5031	0.0745674	0.0318414	2.34184	0.042726	1000	0.000204751	0.000189767	0.0155865	0	0.000284589	0
ss12/ss13	2	1	2	100000	1024	620946577	0.0595986	99998	dSNdSS	FALSE	alternate	147589	73881	73964.2	3521.93	11005.3	4400.42	2355.13	56.5031	0.0595609	0.0160432	3.71253	0.0435177	1000	0.000271771	0.000613329	0.146093	1.85731e-142	0.000646094	0
ss12/ss13	2	1.5	0.1	100000	1024	2081720989	0.0539335	99998	dNNdNS	TRUE	alternate	147548	73827.6	73900	3575.97	3347.72	878.985	11679	212.456	0.022689	0.158037	0.143567	-0.135348	1000	0.000116128	0.000404768	0.00083671	0	0.000407819	0
ss12/ss13	2	1.5	0.1	100000	1024	2081720989	0.0539335	99998	dSNdSS	FALSE	alternate	147548	73827.6	73900	3575.97	3347.72	878.985	11679	212.456	0.0119059	0.0594121	0.200395	-0.0475062	1000	0.000124787	0.00109972	0.00423763	0	0.00111245	0
ss12/ss13	2	1.5	0.1	100000	1024	2081720989	0.0539335	99998	dNNdSN	TRUE	reference	147548	73827.6	73900	3575.97	3347.72	878.985	11679	212.456	0.022689	0.0119059	1.90569	0.0107831	1000	0.000118756	0.000117484	0.0215868	0	0.000170021	0
ss12/ss13	2	1.5	0.1	100000	1024	2081720989	0.0539335	99998	dNSdSS	FALSE	reference	147548	73827.6	73900	3575.97	3347.72	878.985	11679	212.456	0.158037	0.0594121	2.66002	0.0986253	1000	0.000393806	0.0010213	0.0478502	0	0.00113856	0
ss12/ss13	2	1.5	0.5	100000	1024	2904324833	0.0574167	99998	dNNdNS	TRUE	alternate	147490	73752.3	74123.5	3543.11	8275.45	2232.33	6537.67	116.887	0.0561086	0.0881997	0.636154	-0.0320911	1000	0.000172629	0.000301238	0.00301139	0	0.00034785	0
ss12/ss13	2	1.5	0.5	100000	1024	2904324833	0.0574167	99998	dSNdSS	FALSE	alternate	147490	73752.3	74123.5	3543.11	8275.45	2232.33	6537.67	116.887	0.030268	0.0329899	0.917493	-0.00272189	1000	0.000193652	0.000906402	0.0255582	3.25455e-282	0.000939175	0.0037534
ss12/ss13	2	1.5	0.5	100000	1024	2904324833	0.0574167	99998	dNNdSN	TRUE	reference	147490	73752.3	74123.5	3543.11	8275.45	2232.33	6537.67	116.887	0.0561086	0.030268	1.85373	0.0258406	1000	0.000182767	0.00018763	0.0126267	0	0.000266802	0
ss12/ss13	2	1.5	0.5	100000	1024	2904324833	0.0574167	99998	dNSdSS	FALSE	reference	147490	73752.3	74123.5	3543.11	8275.45	2232.33	6537.67	116.887	0.0881997	0.0329899	2.67354	0.0552098	1000	0.000307269	0.000926482	0.0751999	7.62045e-277	0.000984404	0
ss12/ss13	2	1.5	1	100000	1024	3826851429	0.0585458	99998	dNNdNS	TRUE	alternate	147811	73546.2	73927	3558.35	10343.8	2802.78	4275.19	74.1666	0.0699802	0.0578299	1.21011	0.0121504	1000	0.00019934	0.000255572	0.0063795	0	0.00031779	0
ss12/ss13	2	1.5	1	100000	1024	3826851429	0.0585458	99998	dSNdSS	FALSE	alternate	147811	73546.2	73927	3558.35	10343.8	2802.78	4275.19	74.1666	0.0381091	0.020843	1.82839	0.0172661	1000	0.00021157	0.000692147	0.0618864	7.77564e-192	0.000717793	7.50061e-128
ss12/ss13	2	1.5	1	100000	1024	3826851429	0.0585458	99998	dNNdSN	TRUE	reference	147811	73546.2	73927	3558.35	10343.8	2802.78	4275.19	74.1666	0.0699802	0.0381091	1.83631	0.0318711	1000	0.000198061	0.000209728	0.0111586	0	0.000292708	0
ss12/ss13	2	1.5	1	100000	1024	3826851429	0.0585458	99998	dNSdSS	FALSE	reference	147811	73546.2	73927	3558.35	10343.8	2802.78	4275.19	74.1666	0.0578299	0.020843	2.77455	0.0369869	1000	0.000255868	0.000696304	0.0940195	2.12046e-191	0.000719221	0
ss12/ss13	2	1.5	1.5	100000	1024	1278680853	0.0598207	99998	dNNdNS	TRUE	alternate	147769	73745.2	73947.8	3444.35	11444.9	3134.36	3251.33	50.1844	0.0774514	0.0439679	1.76154	0.0334835	1000	0.000202263	0.000223129	0.0103273	0	0.000310503	0
ss12/ss13	2	1.5	1.5	100000	1024	1278680853	0.0598207	99998	dNNdSN	TRUE	reference	147769	73745.2	73947.8	3444.35	11444.9	3134.36	3251.33	50.1844	0.0774514	0.0425026	1.82227	0.0349487	1000	0.000203345	0.000225299	0.0109313	0	0.000298858	0
ss12/ss13	2	1.5	1.5	100000	1024	1278680853	0.0598207	99998	dSNdSS	FALSE	alternate	147769	73745.2	73947.8	3444.35	11444.9	3134.36	3251.33	50.1844	0.0425026	0.0145701	2.91712	0.0279326	1000	0.000233229	0.000536694	0.10546	2.05796e-168	0.000578121	0
ss12/ss13	2	1.5	1.5	100000	1024	1278680853	0.0598207	99998	dNSdSS	FALSE	reference	147769	73745.2	73947.8	3444.35	11444.9	3134.36	3251.33	50.1844	0.0439679	0.0145701	3.01769	0.0293978	1000	0.000232249	0.000541235	0.107171	1.9293e-174	0.000581515	0
ss12/ss13	2	1.5	2	100000	1024	3320318775	0.0609215	99998	dNNdSN	TRUE	reference	147818	73561.2	74024.7	3490.25	12195.4	3331.64	2640.95	41.1069	0.0825028	0.0452907	1.82163	0.0372121	1000	0.000209492	0.00023317	0.0101153	0	0.000309777	0
ss12/ss13	2	1.5	2	100000	1024	3320318775	0.0609215	99998	dNNdNS	TRUE	alternate	147818	73561.2	74024.7	3490.25	12195.4	3331.64	2640.95	41.1069	0.0825028	0.0356767	2.31251	0.0468261	1000	0.000215227	0.000203722	0.0143907	0	0.000288138	0
ss12/ss13	2	1.5	2	100000	1024	3320318775	0.0609215	99998	dNSdSS	FALSE	reference	147818	73561.2	74024.7	3490.25	12195.4	3331.64	2640.95	41.1069	0.0356767	0.0117776	3.02919	0.023899	1000	0.000204161	0.000444546	0.118725	1.36601e-143	0.000493913	0
ss12/ss13	2	1.5	2	100000	1024	3320318775	0.0609215	99998	dSNdSS	FALSE	alternate	147818	73561.2	74024.7	3490.25	12195.4	3331.64	2640.95	41.1069	0.0452907	0.0117776	3.84548	0.0335131	1000	0.000220158	0.000470604	0.143921	2.80095e-157	0.000494474	0
ss12/ss13	2	2	0.1	100000	1024	801598809	0.0547143	99998	dNNdNS	TRUE	alternate	147527	73793.7	74076.3	3444.9	3443.27	681.391	12056.9	169.307	0.02334	0.162764	0.143398	-0.139424	1000	0.00012019	0.000412074	0.000830798	0	0.000425823	0
ss12/ss13	2	2	0.1	100000	1024	801598809	0.0547143	99998	dSNdSS	FALSE	alternate	147527	73793.7	74076.3	3444.9	3443.27	681.391	12056.9	169.307	0.00923373	0.0491472	0.187879	-0.0399135	1000	0.000103036	0.0010089	0.00437187	0	0.000994244	0
ss12/ss13	2	2	0.1	100000	1024	801598809	0.0547143	99998	dNNdSN	TRUE	reference	147527	73793.7	74076.3	3444.9	3443.27	681.391	12056.9	169.307	0.02334	0.00923373	2.52768	0.0141062	1000	0.000120751	9.91966e-05	0.0317166	0	0.000164843	0
ss12/ss13	2	2	0.1	100000	1024	801598809	0.0547143	99998	dNSdSS	FALSE	reference	147527	73793.7	74076.3	3444.9	3443.27	681.391	12056.9	169.307	0.162764	0.0491472	3.31176	0.113617	1000	0.000396878	0.000999543	0.0690654	0	0.00107612	0
ss12/ss13	2	2	0.5	100000	1024	384534116	0.0578421	99998	dNNdNS	TRUE	alternate	147652	73606.6	74115.7	3539.73	8644.33	1757.7	6794.5	93.3015	0.0585452	0.0916742	0.638622	-0.033129	1000	0.000182586	0.000326675	0.00292632	0	0.00035968	0
ss12/ss13	2	2	0.5	100000	1024	384534116	0.0578421	99998	dSNdSS	FALSE	alternate	147652	73606.6	74115.7	3539.73	8644.33	1757.7	6794.5	93.3015	0.0238797	0.0263584	0.905963	-0.00247866	1000	0.000162484	0.000779609	0.0259864	2.70759e-266	0.000779267	0.00146889
ss12/ss13	2	2	0.5	100000	1024	384534116	0.0578421	99998	dNNdSN	TRUE	reference	147652	73606.6	74115.7	3539.73	8644.33	1757.7	6794.5	93.3015	0.0585452	0.0238797	2.45167	0.0346655	1000	0.000179071	0.000172042	0.0191652	0	0.00024345	0
ss12/ss13	2	2	0.5	100000	1024	384534116	0.0578421	99998	dNSdSS	FALSE	reference	147652	73606.6	74115.7	3539.73	8644.33	1757.7	6794.5	93.3015	0.0916742	0.0263584	3.47799	0.0653158	1000	0.000318995	0.000749667	0.0987023	5.3858e-272	0.000837265	0
ss12/ss13	2	2	1	100000	1024	3475688509	0.0594493	99998	dNNdNS	TRUE	alternate	147277	73845.1	74163.7	3546.2	10897.5	2269.38	4539.28	59.1869	0.0739932	0.0612062	1.20892	0.012787	1000	0.000189242	0.000265567	0.00591068	0	0.000339615	0
ss12/ss13	2	2	1	100000	1024	3475688509	0.0594493	99998	dSNdSS	FALSE	alternate	147277	73845.1	74163.7	3546.2	10897.5	2269.38	4539.28	59.1869	0.0307315	0.0166902	1.84129	0.0140413	1000	0.000194179	0.000594813	0.0627792	4.34797e-189	0.000621341	4.49497e-113
ss12/ss13	2	2	1	100000	1024	3475688509	0.0594493	99998	dNNdSN	TRUE	reference	147277	73845.1	74163.7	3546.2	10897.5	2269.38	4539.28	59.1869	0.0739932	0.0307315	2.40773	0.0432617	1000	0.000196311	0.000187477	0.0160639	0	0.000275703	0
ss12/ss13	2	2	1	100000	1024	3475688509	0.0594493	99998	dNSdSS	FALSE	reference	147277	73845.1	74163.7	3546.2	10897.5	2269.38	4539.28	59.1869	0.0612062	0.0166902	3.66719	0.044516	1000	0.000267477	0.000599615	0.134036	8.28425e-165	0.000644601	0
ss12/ss13	2	2	1.5	100000	1024	987056159	0.0611933	99998	dNNdNS	TRUE	alternate	147332	73775.9	74293.5	3536.25	12211.3	2543.17	3493.29	45.1853	0.0828832	0.0470201	1.76272	0.0358631	1000	0.000213166	0.00022956	0.0100076	0	0.000311428	0
ss12/ss13	2	2	1.5	100000	1024	987056159	0.0611933	99998	dNNdSN	TRUE	reference	147332	73775.9	74293.5	3536.25	12211.3	2543.17	3493.29	45.1853	0.0828832	0.0344715	2.4044	0.0484117	1000	0.00020137	0.000198566	0.0151896	0	0.000292531	0
ss12/ss13	2	2	1.5	100000	1024	987056159	0.0611933	99998	dSNdSS	FALSE	alternate	147332	73775.9	74293.5	3536.25	12211.3	2543.17	3493.29	45.1853	0.0344715	0.0127777	2.69777	0.0216937	1000	0.00019564	0.000534968	0.117725	3.22666e-116	0.00057201	0
ss12/ss13	2	2	1.5	100000	1024	987056159	0.0611933	99998	dNSdSS	FALSE	reference	147332	73775.9	74293.5	3536.25	12211.3	2543.17	3493.29	45.1853	0.0470201	0.0127777	3.67984	0.0342424	1000	0.000222032	0.000521285	0.155806	2.51416e-123	0.00057051	0
ss12/ss13	2	2	2	100000	1024	1451918967	0.0627943	99998	dNNdNS	TRUE	alternate	147613	73851.4	73876.4	3596.41	13092.8	2780.03	2862.24	36.4491	0.088697	0.0387436	2.28933	0.0499534	1000	0.000214494	0.000219532	0.0133971	0	0.000301006	0
ss12/ss13	2	2	2	100000	1024	1451918967	0.0627943	99998	dNNdSN	TRUE	reference	147613	73851.4	73876.4	3596.41	13092.8	2780.03	2862.24	36.4491	0.088697	0.0376436	2.35623	0.0510535	1000	0.000214147	0.000210709	0.0141239	0	0.000297945	0
ss12/ss13	2	2	2	100000	1024	1451918967	0.0627943	99998	dSNdSS	FALSE	alternate	147613	73851.4	73876.4	3596.41	13092.8	2780.03	2862.24	36.4491	0.0376436	0.0101348	3.71427	0.0275087	1000	0.000211807	0.000398349	0.154615	1.61063e-127	0.000450313	0
ss12/ss13	2	2	2	100000	1024	1451918967	0.0627943	99998	dNSdSS	FALSE	reference	147613	73851.4	73876.4	3596.41	13092.8	2780.03	2862.24	36.4491	0.0387436	0.0101348	3.82281	0.0286087	1000	0.000199642	0.00040477	0.1583	7.61018e-129	0.000462517	0

## Sheet: S2 - Simulations for Variance
frame_type	R	dNdS_reference	dNdS_alternate	gene	ratio	dNdS	genes_num_simulated	genes_mean_dNdS	genes_mean_distance	genes_SD_distance	genes_SE_distance	genes_SD_dNdS	genes_SE_dNdS
sas11	0.5	0.1	0.1	reference	dNNdSN	0.16215	233	0.16658	0.0540011	0.0043733	0.000286504	0.0756026	0.00495289
sas11	0.5	0.1	0.1	alternate	dNNdNS	0.160808	234	0.16484	0.0538399	0.00501275	0.000327694	0.0554858	0.00362722
sas11	0.5	0.1	0.5	reference	dNNdSN	0.154788	234	0.158152	0.0516049	0.00626171	0.000409341	0.0477809	0.00312353
sas11	0.5	0.1	0.5	alternate	dNNdNS	0.693207	232	0.740308	0.0517326	0.00593223	0.00038947	0.238597	0.0156646
sas11	0.5	0.1	1	reference	dNNdSN	0.15512	227	0.15438	0.0493086	0.00719677	0.000477666	0.0376063	0.00249602
sas11	0.5	0.1	1	alternate	dNNdNS	1.34959	225	1.46658	0.0494029	0.00715843	0.000477229	0.953897	0.0635932
sas11	0.5	0.1	1.5	reference	dNNdSN	0.154599	225	0.150464	0.0494528	0.00620447	0.000413632	0.0361292	0.00240862
sas11	0.5	0.1	1.5	alternate	dNNdNS	1.94831	222	2.31346	0.0494567	0.00622844	0.000418026	2.07665	0.139376
sas11	0.5	0.1	2	reference	dNNdSN	0.151195	228	0.150941	0.0504624	0.00621284	0.000411455	0.0300532	0.00199032
sas11	0.5	0.1	2	alternate	dNNdNS	2.56295	228	3.24234	0.0504624	0.00621284	0.000411455	4.99428	0.330755
sas11	0.5	0.5	0.1	reference	dNNdSN	0.696712	231	0.747602	0.0514388	0.00566689	0.000372854	0.345165	0.0227102
sas11	0.5	0.5	0.1	alternate	dNNdNS	0.154416	232	0.151884	0.0513933	0.00569688	0.000374018	0.0381861	0.00250704
sas11	0.5	0.5	0.5	reference	dNNdSN	0.688377	216	0.692396	0.0505124	0.00706367	0.000480622	0.126625	0.00861574
sas11	0.5	0.5	0.5	alternate	dNNdNS	0.68644	216	0.704372	0.0505124	0.00706367	0.000480622	0.148373	0.0100955
sas11	0.5	0.5	1	reference	dNNdSN	0.69187	209	0.686806	0.0503429	0.00706923	0.000488989	0.105215	0.00727789
sas11	0.5	0.5	1	alternate	dNNdNS	1.31491	209	1.32398	0.0503429	0.00706923	0.000488989	0.256464	0.01774
sas11	0.5	0.5	1.5	reference	dNNdSN	0.688728	210	0.685042	0.0492577	0.00803205	0.000554264	0.131608	0.00908182
sas11	0.5	0.5	1.5	alternate	dNNdNS	1.90936	210	1.99332	0.0492577	0.00803205	0.000554264	0.524721	0.0362092
sas11	0.5	0.5	2	reference	dNNdSN	0.684513	215	0.706764	0.0504337	0.00763402	0.000520636	0.156637	0.0106826
sas11	0.5	0.5	2	alternate	dNNdNS	2.49269	215	2.73317	0.0504337	0.00763402	0.000520636	1.02537	0.06993
sas11	0.5	1	0.1	reference	dNNdSN	1.38182	229	1.66057	0.0498735	0.00670746	0.000443241	2.04517	0.135149
sas11	0.5	1	0.1	alternate	dNNdNS	0.153374	230	0.154634	0.0498271	0.00672959	0.000443736	0.0388074	0.00255889
sas11	0.5	1	0.5	reference	dNNdSN	1.32662	199	1.36327	0.0498154	0.00705692	0.000500252	0.282242	0.0200076
sas11	0.5	1	0.5	alternate	dNNdNS	0.679339	199	0.681819	0.0498154	0.00705692	0.000500252	0.108667	0.0077032
sas11	0.5	1	1	reference	dNNdSN	1.30044	178	1.31831	0.0494592	0.00746806	0.000559755	0.224439	0.0168224
sas11	0.5	1	1	alternate	dNNdNS	1.30386	178	1.32952	0.0494592	0.00746806	0.000559755	0.245734	0.0184186
sas11	0.5	1	1.5	reference	dNNdSN	1.30209	172	1.34064	0.0496627	0.00820027	0.000625265	0.229582	0.0175054
sas11	0.5	1	1.5	alternate	dNNdNS	1.90493	172	1.92739	0.0496627	0.00820027	0.000625265	0.353752	0.0269733
sas11	0.5	1	2	reference	dNNdSN	1.30857	184	1.33307	0.0513754	0.0083358	0.000614523	0.223048	0.0164433
sas11	0.5	1	2	alternate	dNNdNS	2.47057	184	2.55477	0.0513754	0.0083358	0.000614523	0.428403	0.0315823
sas11	0.5	1.5	0.1	reference	dNNdSN	2.04046	220	2.30328	0.0505506	0.00619234	0.000417488	0.956731	0.0645028
sas11	0.5	1.5	0.1	alternate	dNNdNS	0.152648	222	0.153581	0.0504402	0.00633662	0.000425286	0.0359684	0.00241404
sas11	0.5	1.5	0.5	reference	dNNdSN	1.94929	208	2.01499	0.0503517	0.00721481	0.000500257	0.500528	0.0347054
sas11	0.5	1.5	0.5	alternate	dNNdNS	0.683648	208	0.678208	0.0503517	0.00721481	0.000500257	0.111214	0.0077113
sas11	0.5	1.5	1	reference	dNNdSN	1.90528	170	1.94328	0.0512525	0.00696758	0.000534389	0.337838	0.025911
sas11	0.5	1.5	1	alternate	dNNdNS	1.29263	170	1.30735	0.0512525	0.00696758	0.000534389	0.171311	0.013139
sas11	0.5	1.5	1.5	reference	dNNdSN	1.9116	190	1.98178	0.0517704	0.00831995	0.000603593	0.443578	0.0321805
sas11	0.5	1.5	1.5	alternate	dNNdNS	1.88306	190	1.96542	0.0517704	0.00831995	0.000603593	0.475957	0.0345296
sas11	0.5	1.5	2	reference	dNNdSN	1.90907	185	1.97858	0.0530526	0.00856858	0.000629975	0.551152	0.0405215
sas11	0.5	1.5	2	alternate	dNNdNS	2.45681	185	2.53983	0.0530526	0.00856858	0.000629975	0.629182	0.0462584
sas11	0.5	2	0.1	reference	dNNdSN	2.64932	225	3.62724	0.0499292	0.00691543	0.000461029	7.64151	0.509434
sas11	0.5	2	0.1	alternate	dNNdNS	0.153922	227	0.154157	0.0498325	0.0069638	0.000462204	0.0374817	0.00248775
sas11	0.5	2	0.5	reference	dNNdSN	2.49723	205	2.65929	0.0504668	0.00789271	0.000551251	0.783083	0.0546929
sas11	0.5	2	0.5	alternate	dNNdNS	0.678075	205	0.715537	0.0504668	0.00789271	0.000551251	0.314617	0.0219738
sas11	0.5	2	1	reference	dNNdSN	2.49732	177	2.6641	0.0510205	0.00866005	0.000650929	0.620557	0.0466439
sas11	0.5	2	1	alternate	dNNdNS	1.29885	177	1.32834	0.0510205	0.00866005	0.000650929	0.204012	0.0153345
sas11	0.5	2	1.5	reference	dNNdSN	2.46572	192	2.57081	0.0536899	0.00833343	0.000601414	0.577059	0.0416457
sas11	0.5	2	1.5	alternate	dNNdNS	1.87928	192	1.9386	0.0536899	0.00833343	0.000601414	0.345595	0.0249412
sas11	0.5	2	2	reference	dNNdSN	2.4667	194	2.5237	0.0555981	0.00772027	0.000554283	0.426774	0.0306406
sas11	0.5	2	2	alternate	dNNdNS	2.45469	194	2.55923	0.0555981	0.00772027	0.000554283	0.588162	0.0422276
sas11	1	0.1	0.1	reference	dNNdSN	0.162685	234	0.165059	0.0537766	0.0042878	0.000280302	0.0435055	0.00284404
sas11	1	0.1	0.1	alternate	dNNdNS	0.160659	234	0.163542	0.0537766	0.0042878	0.000280302	0.0474278	0.00310045
sas11	1	0.1	0.5	reference	dNNdSN	0.157579	233	0.156699	0.050865	0.00705939	0.000462476	0.038762	0.00253938
sas11	1	0.1	0.5	alternate	dNNdNS	0.707024	232	0.761346	0.0510438	0.00652456	0.000428358	0.294873	0.0193594
sas11	1	0.1	1	reference	dNNdSN	0.153505	227	0.15469	0.0489128	0.00715099	0.000474628	0.0388047	0.00257556
sas11	1	0.1	1	alternate	dNNdNS	1.34232	224	1.58458	0.0491325	0.00678944	0.000453638	2.07249	0.138474
sas11	1	0.1	1.5	reference	dNNdSN	0.152981	230	0.153742	0.0492709	0.00732842	0.000483222	0.0393688	0.0025959
sas11	1	0.1	1.5	alternate	dNNdNS	1.95941	227	2.17689	0.0494201	0.00709372	0.000470827	0.908078	0.0602713
sas11	1	0.1	2	reference	dNNdSN	0.153327	229	0.150401	0.0508472	0.00585216	0.000386722	0.0283072	0.00187059
sas11	1	0.1	2	alternate	dNNdNS	2.59059	225	2.87189	0.0511597	0.00537827	0.000358551	1.48159	0.0987729
sas11	1	0.5	0.1	reference	dNNdSN	0.701064	233	0.742609	0.0510963	0.00548938	0.000359621	0.255004	0.0167059
sas11	1	0.5	0.1	alternate	dNNdNS	0.152664	233	0.154091	0.0510963	0.00548938	0.000359621	0.0401254	0.0026287
sas11	1	0.5	0.5	reference	dNNdSN	0.692251	220	0.706781	0.0500835	0.00724868	0.000488706	0.161396	0.0108813
sas11	1	0.5	0.5	alternate	dNNdNS	0.686698	220	0.712884	0.0500835	0.00724868	0.000488706	0.268807	0.0181229
sas11	1	0.5	1	reference	dNNdSN	0.688029	207	0.683396	0.0514312	0.00650564	0.000452174	0.105385	0.00732478
sas11	1	0.5	1	alternate	dNNdNS	1.30536	207	1.30435	0.0514312	0.00650564	0.000452174	0.252339	0.0175388
sas11	1	0.5	1.5	reference	dNNdSN	0.686279	206	0.694547	0.0506498	0.00775575	0.000540368	0.119735	0.00834231
sas11	1	0.5	1.5	alternate	dNNdNS	1.91529	206	1.99286	0.0506498	0.00775575	0.000540368	0.473937	0.0330207
sas11	1	0.5	2	reference	dNNdSN	0.683248	203	0.694053	0.0504707	0.00794242	0.000557448	0.133885	0.00939687
sas11	1	0.5	2	alternate	dNNdNS	2.52788	203	2.65165	0.0504707	0.00794242	0.000557448	0.870477	0.0610955
sas11	1	1	0.1	reference	dNNdSN	1.34894	225	1.36698	0.0493447	0.00724663	0.000483108	0.471598	0.0314398
sas11	1	1	0.1	alternate	dNNdNS	0.15224	226	0.148648	0.0492978	0.0072649	0.000483254	0.0314011	0.00208877
sas11	1	1	0.5	reference	dNNdSN	1.30933	201	1.4364	0.0501078	0.00704227	0.000496724	0.876288	0.0618086
sas11	1	1	0.5	alternate	dNNdNS	0.680665	201	0.703632	0.0501078	0.00704227	0.000496724	0.133377	0.0094077
sas11	1	1	1	reference	dNNdSN	1.30061	175	1.3046	0.0493811	0.00753394	0.000569512	0.20167	0.0152448
sas11	1	1	1	alternate	dNNdNS	1.30469	175	1.31228	0.0493811	0.00753394	0.000569512	0.3067	0.0231844
sas11	1	1	1.5	reference	dNNdSN	1.29092	174	1.30401	0.0490833	0.00820669	0.000622147	0.196669	0.0149094
sas11	1	1	1.5	alternate	dNNdNS	1.87873	174	2.0101	0.0490833	0.00820669	0.000622147	0.444281	0.0336808
sas11	1	1	2	reference	dNNdSN	1.29329	182	1.3384	0.0512402	0.00872973	0.000647091	0.354435	0.0262725
sas11	1	1	2	alternate	dNNdNS	2.46998	182	2.56632	0.0512402	0.00872973	0.000647091	0.712288	0.0527983
sas11	1	1.5	0.1	reference	dNNdSN	2.00481	226	2.31693	0.0498794	0.0066637	0.000443263	1.32493	0.0881329
sas11	1	1.5	0.1	alternate	dNNdNS	0.152088	227	0.153244	0.0498308	0.00668917	0.000443976	0.0379105	0.00251621
sas11	1	1.5	0.5	reference	dNNdSN	1.92241	212	2.04261	0.0502763	0.00722613	0.000496292	0.55422	0.038064
sas11	1	1.5	0.5	alternate	dNNdNS	0.679654	212	0.691055	0.0502763	0.00722613	0.000496292	0.127742	0.00877338
sas11	1	1.5	1	reference	dNNdSN	1.8818	169	2.00381	0.0495162	0.00774534	0.000595795	0.397665	0.0305896
sas11	1	1.5	1	alternate	dNNdNS	1.28256	169	1.30997	0.0495162	0.00774534	0.000595795	0.187007	0.0143851
sas11	1	1.5	1.5	reference	dNNdSN	1.90186	182	2.00955	0.0519333	0.00817116	0.000605687	0.603458	0.0447313
sas11	1	1.5	1.5	alternate	dNNdNS	1.90557	182	1.94026	0.0519333	0.00817116	0.000605687	0.333313	0.0247068
sas11	1	1.5	2	reference	dNNdSN	1.88468	185	1.98604	0.0540993	0.00818717	0.000601933	0.443107	0.0325779
sas11	1	1.5	2	alternate	dNNdNS	2.44224	185	2.69786	0.0540993	0.00818717	0.000601933	0.664352	0.0488441
sas11	1	2	0.1	reference	dNNdSN	2.60311	220	2.93759	0.0508439	0.00604579	0.000407607	1.46477	0.0987548
sas11	1	2	0.1	alternate	dNNdNS	0.151782	225	0.151372	0.0505348	0.00640264	0.000426843	0.0354012	0.00236008
sas11	1	2	0.5	reference	dNNdSN	2.54301	207	2.64363	0.0506674	0.00834584	0.000580076	0.762351	0.0529871
sas11	1	2	0.5	alternate	dNNdNS	0.686924	207	0.675581	0.0506674	0.00834584	0.000580076	0.116912	0.00812595
sas11	1	2	1	reference	dNNdSN	2.48056	170	2.69231	0.0508254	0.00830348	0.000636848	0.833915	0.0639584
sas11	1	2	1	alternate	dNNdNS	1.30276	170	1.3525	0.0508254	0.00830348	0.000636848	0.200312	0.0153632
sas11	1	2	1.5	reference	dNNdSN	2.47645	194	2.59006	0.0533743	0.00799292	0.000573858	0.530408	0.0380811
sas11	1	2	1.5	alternate	dNNdNS	1.89799	194	1.95383	0.0533743	0.00799292	0.000573858	0.383401	0.0275266
sas11	1	2	2	reference	dNNdSN	2.46713	193	2.61712	0.0550228	0.007865	0.000566135	0.674246	0.0485333
sas11	1	2	2	alternate	dNNdNS	2.46212	193	2.51839	0.0550228	0.007865	0.000566135	0.699304	0.050337
sas11	2	0.1	0.1	reference	dNNdSN	0.162693	234	0.164345	0.0545905	0.00480053	0.000313821	0.0520023	0.0033995
sas11	2	0.1	0.1	alternate	dNNdNS	0.161961	234	0.164656	0.0545905	0.00480053	0.000313821	0.0445113	0.00290979
sas11	2	0.1	0.5	reference	dNNdSN	0.155798	232	0.156972	0.0505772	0.00550703	0.000361554	0.0505761	0.00332048
sas11	2	0.1	0.5	alternate	dNNdNS	0.69823	232	0.81293	0.0505772	0.00550703	0.000361554	0.849954	0.0558022
sas11	2	0.1	1	reference	dNNdSN	0.154468	225	0.157163	0.0502603	0.00586994	0.000391329	0.0401536	0.0026769
sas11	2	0.1	1	alternate	dNNdNS	1.33367	223	1.48948	0.0502627	0.00573987	0.00038437	0.702905	0.04707
sas11	2	0.1	1.5	reference	dNNdSN	0.152716	232	0.149094	0.0493114	0.00642275	0.000421674	0.0349055	0.00229166
sas11	2	0.1	1.5	alternate	dNNdNS	1.96835	229	2.56743	0.0494718	0.00621212	0.000410508	3.78108	0.249861
sas11	2	0.1	2	reference	dNNdSN	0.15332	223	0.154773	0.0500845	0.00678507	0.000454362	0.0334695	0.00224129
sas11	2	0.1	2	alternate	dNNdNS	2.58078	219	2.97893	0.0502062	0.00643335	0.000434725	1.67404	0.113121
sas11	2	0.5	0.1	reference	dNNdSN	0.710021	232	0.7254	0.0495595	0.00620388	0.000407305	0.298876	0.0196222
sas11	2	0.5	0.1	alternate	dNNdNS	0.156218	232	0.151201	0.0495595	0.00620388	0.000407305	0.0319484	0.00209752
sas11	2	0.5	0.5	reference	dNNdSN	0.688859	221	0.731773	0.0504454	0.00728786	0.000490235	0.364979	0.0245511
sas11	2	0.5	0.5	alternate	dNNdNS	0.681873	221	0.701958	0.0504454	0.00728786	0.000490235	0.156503	0.0105275
sas11	2	0.5	1	reference	dNNdSN	0.682391	197	0.672517	0.0501913	0.00647844	0.00046157	0.11453	0.00815994
sas11	2	0.5	1	alternate	dNNdNS	1.29866	197	1.35949	0.0501913	0.00647844	0.00046157	0.315419	0.0224727
sas11	2	0.5	1.5	reference	dNNdSN	0.686153	201	0.688566	0.0499135	0.0072593	0.000512031	0.113959	0.00803805
sas11	2	0.5	1.5	alternate	dNNdNS	1.94049	201	1.97813	0.0499135	0.0072593	0.000512031	0.570063	0.0402092
sas11	2	0.5	2	reference	dNNdSN	0.683577	214	0.681697	0.0507092	0.00809466	0.000553339	0.0990834	0.0067732
sas11	2	0.5	2	alternate	dNNdNS	2.51874	214	2.64912	0.0507092	0.00809466	0.000553339	0.684177	0.0467694
sas11	2	1	0.1	reference	dNNdSN	1.33293	228	1.50986	0.0492613	0.00700664	0.000464026	0.762961	0.0505283
sas11	2	1	0.1	alternate	dNNdNS	0.152071	230	0.152997	0.0491832	0.00703666	0.000463984	0.037143	0.00244914
sas11	2	1	0.5	reference	dNNdSN	1.31936	209	1.391	0.0503155	0.00674868	0.000466816	0.291485	0.0201624
sas11	2	1	0.5	alternate	dNNdNS	0.684419	209	0.686594	0.0503155	0.00674868	0.000466816	0.103902	0.00718708
sas11	2	1	1	reference	dNNdSN	1.3073	181	1.35638	0.0492171	0.00774002	0.000575311	0.23515	0.0174786
sas11	2	1	1	alternate	dNNdNS	1.30126	181	1.33671	0.0492171	0.00774002	0.000575311	0.220075	0.0163581
sas11	2	1	1.5	reference	dNNdSN	1.30883	188	1.42023	0.0504722	0.00770141	0.000561683	0.966628	0.0704986
sas11	2	1	1.5	alternate	dNNdNS	1.89013	188	1.97161	0.0504722	0.00770141	0.000561683	0.477605	0.0348329
sas11	2	1	2	reference	dNNdSN	1.29381	182	1.3416	0.0505364	0.00913473	0.000677111	0.258689	0.0191753
sas11	2	1	2	alternate	dNNdNS	2.49388	182	2.58073	0.0505364	0.00913473	0.000677111	0.643565	0.0477042
sas11	2	1.5	0.1	reference	dNNdSN	1.96827	227	2.11901	0.0495545	0.00667133	0.000442792	0.777145	0.0515809
sas11	2	1.5	0.1	alternate	dNNdNS	0.153384	227	0.150149	0.0495545	0.00667133	0.000442792	0.0355196	0.00235752
sas11	2	1.5	0.5	reference	dNNdSN	1.94602	197	2.03873	0.0496645	0.0074562	0.000531232	0.552422	0.0393585
sas11	2	1.5	0.5	alternate	dNNdNS	0.68191	197	0.673336	0.0496645	0.0074562	0.000531232	0.104027	0.00741159
sas11	2	1.5	1	reference	dNNdSN	1.90461	185	1.95884	0.0483809	0.00822881	0.000604994	0.46444	0.0341463
sas11	2	1.5	1	alternate	dNNdNS	1.30288	185	1.33248	0.0483809	0.00822881	0.000604994	0.224197	0.0164833
sas11	2	1.5	1.5	reference	dNNdSN	1.89006	175	1.95121	0.0504601	0.009338	0.000705887	0.40087	0.030303
sas11	2	1.5	1.5	alternate	dNNdNS	1.87668	175	1.96158	0.0504601	0.009338	0.000705887	0.410501	0.0310309
sas11	2	1.5	2	reference	dNNdSN	1.90269	199	1.97867	0.0534694	0.00778829	0.000552097	0.409308	0.0290151
sas11	2	1.5	2	alternate	dNNdNS	2.45905	199	2.60263	0.0534694	0.00778829	0.000552097	0.760381	0.053902
sas11	2	2	0.1	reference	dNNdSN	2.613	229	3.46777	0.0500399	0.00612687	0.000404875	5.85628	0.386994
sas11	2	2	0.1	alternate	dNNdNS	0.152621	230	0.151286	0.0500199	0.00612098	0.000403606	0.0389573	0.00256877
sas11	2	2	0.5	reference	dNNdSN	2.53596	213	2.66839	0.0519427	0.006969	0.000477508	0.826813	0.0566523
sas11	2	2	0.5	alternate	dNNdNS	0.676774	213	0.698507	0.0519427	0.006969	0.000477508	0.145991	0.0100031
sas11	2	2	1	reference	dNNdSN	2.51114	190	2.61973	0.0506109	0.00841254	0.00061031	0.623038	0.0451999
sas11	2	2	1	alternate	dNNdNS	1.29953	190	1.31704	0.0506109	0.00841254	0.00061031	0.214734	0.0155785
sas11	2	2	1.5	reference	dNNdSN	2.46714	197	2.53944	0.0530045	0.00796095	0.000567194	0.509654	0.0363113
sas11	2	2	1.5	alternate	dNNdNS	1.87656	197	1.94378	0.0530045	0.00796095	0.000567194	0.398022	0.0283579
sas11	2	2	2	reference	dNNdSN	2.48537	185	2.57825	0.053926	0.0085435	0.00062813	0.544723	0.0400489
sas11	2	2	2	alternate	dNNdNS	2.45806	185	2.5953	0.053926	0.0085435	0.00062813	0.558168	0.0410373
sas12	0.5	0.1	0.1	reference	dNNdSN	0.102103	226	0.118517	0.0485515	0.00520223	0.000346047	0.0789105	0.00524905
sas12	0.5	0.1	0.1	reference	dNSdSS	0.154375	232	0.15567	0.0486753	0.00638301	0.000419065	0.0689153	0.00452451
sas12	0.5	0.1	0.1	alternate	dNNdNS	0.100608	224	0.116433	0.0488484	0.00574076	0.000383571	0.0947078	0.00632793
sas12	0.5	0.1	0.1	alternate	dSNdSS	0.152114	232	0.151808	0.0486753	0.00638301	0.000419065	0.0668047	0.00438595
sas12	0.5	0.1	0.5	reference	dNNdSN	0.11075	226	0.11378	0.0502458	0.00571394	0.000380086	0.0380716	0.00253248
sas12	0.5	0.1	0.5	reference	dNSdSS	0.151443	226	0.163183	0.0502458	0.00571394	0.000380086	0.115842	0.00770571
sas12	0.5	0.1	0.5	alternate	dNNdNS	0.489985	219	0.59624	0.050608	0.00526145	0.000355536	0.845349	0.0571234
sas12	0.5	0.1	0.5	alternate	dSNdSS	0.670021	226	0.671556	0.0502458	0.00571394	0.000380086	0.165105	0.0109826
sas12	0.5	0.1	1	reference	dNNdSN	0.114971	226	0.120247	0.0489015	0.00741283	0.000493094	0.0396939	0.0026404
sas12	0.5	0.1	1	reference	dNSdSS	0.158006	226	0.156994	0.0489015	0.00741283	0.000493094	0.0880463	0.00585675
sas12	0.5	0.1	1	alternate	dNNdNS	0.88919	217	1.10218	0.0494079	0.00693808	0.000470988	1.17713	0.0799089
sas12	0.5	0.1	1	alternate	dSNdSS	1.22202	226	1.22741	0.0489015	0.00741283	0.000493094	0.375845	0.0250009
sas12	0.5	0.1	1.5	reference	dNNdSN	0.119206	229	0.120261	0.0497087	0.006672	0.000440898	0.0268927	0.00177712
sas12	0.5	0.1	1.5	reference	dNSdSS	0.153614	229	0.14969	0.0497087	0.006672	0.000440898	0.093622	0.00618672
sas12	0.5	0.1	1.5	alternate	dNNdNS	1.32744	227	2.42823	0.049721	0.00666362	0.00044228	4.11957	0.273426
sas12	0.5	0.1	1.5	alternate	dSNdSS	1.71059	229	1.75063	0.0497087	0.006672	0.000440898	0.376408	0.0248738
sas12	0.5	0.1	2	reference	dNNdSN	0.122271	228	0.125434	0.0513299	0.00550526	0.000364595	0.031978	0.00211779
sas12	0.5	0.1	2	reference	dNSdSS	0.156591	229	0.152139	0.0512215	0.00573255	0.000378817	0.0869074	0.005743
sas12	0.5	0.1	2	alternate	dNNdNS	1.69591	222	3.3933	0.0516044	0.00528288	0.000354564	11.3171	0.759553
sas12	0.5	0.1	2	alternate	dSNdSS	2.17192	229	2.23158	0.0512215	0.00573255	0.000378817	0.744514	0.0491989
sas12	0.5	0.5	0.1	reference	dNNdSN	0.474027	227	0.57464	0.048929	0.00741813	0.000492358	0.396964	0.0263474
sas12	0.5	0.5	0.1	reference	dNSdSS	0.676461	231	0.689055	0.0487317	0.0076126	0.000500873	0.182855	0.012031
sas12	0.5	0.5	0.1	alternate	dNNdNS	0.107277	231	0.10938	0.0487317	0.0076126	0.000500873	0.0322684	0.00212311
sas12	0.5	0.5	0.1	alternate	dSNdSS	0.15309	231	0.156559	0.0487317	0.0076126	0.000500873	0.106512	0.00700796
sas12	0.5	0.5	0.5	reference	dNNdSN	0.509699	220	0.547279	0.0503211	0.00761931	0.000513694	0.186548	0.012577
sas12	0.5	0.5	0.5	reference	dNSdSS	0.66784	220	0.687965	0.0503211	0.00761931	0.000513694	0.204971	0.0138192
sas12	0.5	0.5	0.5	alternate	dNNdNS	0.501254	220	0.526217	0.0503211	0.00761931	0.000513694	0.167305	0.0112797
sas12	0.5	0.5	0.5	alternate	dSNdSS	0.656775	220	0.654503	0.0503211	0.00761931	0.000513694	0.161354	0.0108785
sas12	0.5	0.5	1	reference	dNNdSN	0.529653	209	0.559115	0.0514414	0.00621391	0.000429825	0.2228	0.0154114
sas12	0.5	0.5	1	reference	dNSdSS	0.662793	209	0.663706	0.0514414	0.00621391	0.000429825	0.18914	0.0130831
sas12	0.5	0.5	1	alternate	dNNdNS	0.969411	209	1.08909	0.0514414	0.00621391	0.000429825	0.858305	0.0593702
sas12	0.5	0.5	1	alternate	dSNdSS	1.2131	209	1.23947	0.0514414	0.00621391	0.000429825	0.338253	0.0233975
sas12	0.5	0.5	1.5	reference	dNNdSN	0.524873	205	0.549331	0.0502608	0.00739644	0.00051659	0.152831	0.0106742
sas12	0.5	0.5	1.5	reference	dNSdSS	0.666916	205	0.694594	0.0502608	0.00739644	0.00051659	0.31925	0.0222974
sas12	0.5	0.5	1.5	alternate	dNNdNS	1.39309	203	1.64905	0.0502835	0.00740357	0.000519629	1.47973	0.103857
sas12	0.5	0.5	1.5	alternate	dSNdSS	1.7701	205	1.86358	0.0502608	0.00739644	0.00051659	0.603054	0.0421191
sas12	0.5	0.5	2	reference	dNNdSN	0.529622	216	0.531522	0.0518017	0.00805853	0.000548313	0.129388	0.00880375
sas12	0.5	0.5	2	reference	dNSdSS	0.658456	216	0.67853	0.0518017	0.00805853	0.000548313	0.33172	0.0225707
sas12	0.5	0.5	2	alternate	dNNdNS	1.84464	213	2.10303	0.0520817	0.00775477	0.000531348	1.09101	0.0747546
sas12	0.5	0.5	2	alternate	dSNdSS	2.29336	216	2.57369	0.0518017	0.00805853	0.000548313	1.2372	0.0841805
sas12	0.5	1	0.1	reference	dNNdSN	0.909682	214	1.25765	0.0498249	0.00637261	0.000435623	1.61168	0.110172
sas12	0.5	1	0.1	reference	dNSdSS	1.20883	227	1.25523	0.0493038	0.00684919	0.000454596	0.320296	0.0212588
sas12	0.5	1	0.1	alternate	dNNdNS	0.114586	227	0.11681	0.0493038	0.00684919	0.000454596	0.0580485	0.00385282
sas12	0.5	1	0.1	alternate	dSNdSS	0.152267	227	0.14227	0.0493038	0.00684919	0.000454596	0.0734385	0.00487429
sas12	0.5	1	0.5	reference	dNNdSN	0.966571	197	0.997629	0.0509371	0.00637241	0.000454016	0.261601	0.0186383
sas12	0.5	1	0.5	reference	dNSdSS	1.25768	197	1.29285	0.0509371	0.00637241	0.000454016	0.278384	0.019834
sas12	0.5	1	0.5	alternate	dNNdNS	0.506693	197	0.515289	0.0509371	0.00637241	0.000454016	0.103688	0.00738749
sas12	0.5	1	0.5	alternate	dSNdSS	0.659295	197	0.689622	0.0509371	0.00637241	0.000454016	0.210985	0.0150321
sas12	0.5	1	1	reference	dNNdSN	0.998109	177	1.09172	0.0494116	0.00788625	0.000592766	0.331663	0.0249293
sas12	0.5	1	1	reference	dNSdSS	1.2512	177	1.34806	0.0494116	0.00788625	0.000592766	0.405762	0.0304989
sas12	0.5	1	1	alternate	dNNdNS	0.982145	177	1.0023	0.0494116	0.00788625	0.000592766	0.243089	0.0182717
sas12	0.5	1	1	alternate	dSNdSS	1.23119	177	1.24474	0.0494116	0.00788625	0.000592766	0.327921	0.024648
sas12	0.5	1	1.5	reference	dNNdSN	1.0032	173	1.06253	0.0507904	0.00764207	0.000581015	0.254569	0.0193545
sas12	0.5	1	1.5	reference	dNSdSS	1.27435	173	1.31472	0.0507904	0.00764207	0.000581015	0.408063	0.0310245
sas12	0.5	1	1.5	alternate	dNNdNS	1.42166	173	1.5182	0.0507904	0.00764207	0.000581015	0.436889	0.0332161
sas12	0.5	1	1.5	alternate	dSNdSS	1.80591	173	1.84858	0.0507904	0.00764207	0.000581015	0.537958	0.0409002
sas12	0.5	1	2	reference	dNNdSN	0.991755	180	1.03884	0.050668	0.00842622	0.000628053	0.248058	0.0184891
sas12	0.5	1	2	reference	dNSdSS	1.25346	180	1.31498	0.050668	0.00842622	0.000628053	0.597278	0.0445184
sas12	0.5	1	2	alternate	dNNdNS	1.84969	179	2.17567	0.0507455	0.00838537	0.000626752	1.07446	0.0803092
sas12	0.5	1	2	alternate	dSNdSS	2.33779	180	2.63087	0.050668	0.00842622	0.000628053	1.32887	0.0990478
sas12	0.5	1.5	0.1	reference	dNNdSN	1.30407	221	2.3077	0.0508914	0.0070364	0.00047332	6.80112	0.457493
sas12	0.5	1.5	0.1	reference	dNSdSS	1.6967	227	1.71963	0.0505258	0.00740798	0.000491685	0.338177	0.0224456
sas12	0.5	1.5	0.1	alternate	dNNdNS	0.119564	227	0.119326	0.0505258	0.00740798	0.000491685	0.0275615	0.00182932
sas12	0.5	1.5	0.1	alternate	dSNdSS	0.155562	227	0.146367	0.0505258	0.00740798	0.000491685	0.0927558	0.00615642
sas12	0.5	1.5	0.5	reference	dNNdSN	1.41479	204	1.58348	0.0512907	0.00729855	0.000511	0.800456	0.0560431
sas12	0.5	1.5	0.5	reference	dNSdSS	1.77823	205	1.88896	0.0512417	0.0073144	0.00051086	0.628273	0.0438805
sas12	0.5	1.5	0.5	alternate	dNNdNS	0.523487	205	0.550222	0.0512417	0.0073144	0.00051086	0.252589	0.0176416
sas12	0.5	1.5	0.5	alternate	dSNdSS	0.65796	205	0.688137	0.0512417	0.0073144	0.00051086	0.387308	0.0270508
sas12	0.5	1.5	1	reference	dNNdSN	1.42933	177	1.49932	0.0502717	0.00796474	0.000598667	0.500224	0.0375991
sas12	0.5	1.5	1	reference	dNSdSS	1.81983	177	1.94259	0.0502717	0.00796474	0.000598667	1.50551	0.113161
sas12	0.5	1.5	1	alternate	dNNdNS	0.990576	176	1.06103	0.050327	0.00795328	0.000599501	0.288815	0.0217702
sas12	0.5	1.5	1	alternate	dSNdSS	1.26121	177	1.37399	0.0502717	0.00796474	0.000598667	0.584228	0.0439133
sas12	0.5	1.5	1.5	reference	dNNdSN	1.43056	172	1.6228	0.050512	0.00894919	0.00068237	0.613373	0.0467693
sas12	0.5	1.5	1.5	reference	dNSdSS	1.81908	172	1.90791	0.050512	0.00894919	0.00068237	0.743958	0.0567262
sas12	0.5	1.5	1.5	alternate	dNNdNS	1.44694	172	1.73225	0.050512	0.00894919	0.00068237	2.49864	0.190519
sas12	0.5	1.5	1.5	alternate	dSNdSS	1.83991	172	1.85478	0.050512	0.00894919	0.00068237	0.694923	0.0529874
sas12	0.5	1.5	2	reference	dNNdSN	1.44966	191	1.53347	0.0523738	0.00804096	0.000581823	0.465722	0.0336984
sas12	0.5	1.5	2	reference	dNSdSS	1.85345	191	2.03523	0.0523738	0.00804096	0.000581823	1.06964	0.0773962
sas12	0.5	1.5	2	alternate	dNNdNS	1.86314	191	2.04056	0.0523738	0.00804096	0.000581823	0.824831	0.0596827
sas12	0.5	1.5	2	alternate	dSNdSS	2.38211	191	2.67278	0.0523738	0.00804096	0.000581823	1.65424	0.119696
sas12	0.5	2	0.1	reference	dNNdSN	1.72585	227	4.91115	0.0517687	0.00656662	0.000435842	26.1373	1.73479
sas12	0.5	2	0.1	reference	dNSdSS	2.15631	232	2.29688	0.0517001	0.00682884	0.000448335	0.747013	0.0490438
sas12	0.5	2	0.1	alternate	dNNdNS	0.121131	232	0.121481	0.0517001	0.00682884	0.000448335	0.0316251	0.00207629
sas12	0.5	2	0.1	alternate	dSNdSS	0.151343	232	0.158093	0.0517001	0.00682884	0.000448335	0.138024	0.00906173
sas12	0.5	2	0.5	reference	dNNdSN	1.83254	209	2.17827	0.0509077	0.00735525	0.000508773	2.74325	0.189755
sas12	0.5	2	0.5	reference	dNSdSS	2.33094	209	2.35574	0.0509077	0.00735525	0.000508773	0.658559	0.0455535
sas12	0.5	2	0.5	alternate	dNNdNS	0.523357	209	0.544275	0.0509077	0.00735525	0.000508773	0.127822	0.00884165
sas12	0.5	2	0.5	alternate	dSNdSS	0.665696	209	0.682877	0.0509077	0.00735525	0.000508773	0.269787	0.0186615
sas12	0.5	2	1	reference	dNNdSN	1.8501	178	2.89738	0.0504848	0.0086406	0.000647641	10.3111	0.772852
sas12	0.5	2	1	reference	dNSdSS	2.36693	178	2.54839	0.0504848	0.0086406	0.000647641	1.08084	0.0810124
sas12	0.5	2	1	alternate	dNNdNS	0.986688	178	1.06557	0.0504848	0.0086406	0.000647641	0.448379	0.0336074
sas12	0.5	2	1	alternate	dSNdSS	1.26232	178	1.31659	0.0504848	0.0086406	0.000647641	0.549801	0.0412094
sas12	0.5	2	1.5	reference	dNNdSN	1.87774	192	2.04608	0.0528941	0.00859404	0.000620222	0.58045	0.0418904
sas12	0.5	2	1.5	reference	dNSdSS	2.45043	193	2.48049	0.0527953	0.00868084	0.000624861	0.884946	0.0636998
sas12	0.5	2	1.5	alternate	dNNdNS	1.41274	193	1.56523	0.0527953	0.00868084	0.000624861	0.52092	0.0374966
sas12	0.5	2	1.5	alternate	dSNdSS	1.84361	193	1.87821	0.0527953	0.00868084	0.000624861	0.689349	0.0496204
sas12	0.5	2	2	reference	dNNdSN	1.8887	189	2.15027	0.0552959	0.0081527	0.000593022	0.901191	0.065552
sas12	0.5	2	2	reference	dNSdSS	2.33713	189	2.72726	0.0552959	0.0081527	0.000593022	1.34048	0.0975057
sas12	0.5	2	2	alternate	dNNdNS	1.89684	188	1.9335	0.0553029	0.00817389	0.000596142	0.698202	0.0509216
sas12	0.5	2	2	alternate	dSNdSS	2.3472	189	2.5402	0.0552959	0.0081527	0.000593022	1.22478	0.0890899
sas12	1	0.1	0.1	reference	dNNdSN	0.101891	226	0.352669	0.0481958	0.00576091	0.00038321	3.24908	0.216125
sas12	1	0.1	0.1	reference	dNSdSS	0.150668	230	0.152092	0.047989	0.00595899	0.000392924	0.0731555	0.00482373
sas12	1	0.1	0.1	alternate	dNNdNS	0.103137	225	0.117704	0.048258	0.00563504	0.000375669	0.0924756	0.00616504
sas12	1	0.1	0.1	alternate	dSNdSS	0.152509	230	0.146844	0.047989	0.00595899	0.000392924	0.0599107	0.00395039
sas12	1	0.1	0.5	reference	dNNdSN	0.109513	229	0.113405	0.0492455	0.00765434	0.000505813	0.045706	0.00302034
sas12	1	0.1	0.5	reference	dNSdSS	0.156031	230	0.163756	0.0491933	0.00767842	0.0005063	0.111726	0.00736702
sas12	1	0.1	0.5	alternate	dNNdNS	0.469272	225	0.798453	0.0494149	0.00728652	0.000485768	3.43842	0.229228
sas12	1	0.1	0.5	alternate	dSNdSS	0.668608	230	0.692935	0.0491933	0.00767842	0.0005063	0.206359	0.0136069
sas12	1	0.1	1	reference	dNNdSN	0.114689	228	0.122307	0.0492657	0.00720412	0.000477105	0.0398712	0.00264054
sas12	1	0.1	1	reference	dNSdSS	0.154269	228	0.151304	0.0492657	0.00720412	0.000477105	0.0705762	0.00467403
sas12	1	0.1	1	alternate	dNNdNS	0.912672	225	1.20446	0.0492674	0.00714744	0.000476496	1.62217	0.108145
sas12	1	0.1	1	alternate	dSNdSS	1.22765	228	1.19906	0.0492657	0.00720412	0.000477105	0.222819	0.0147566
sas12	1	0.1	1.5	reference	dNNdSN	0.119294	223	0.119883	0.0500444	0.00591118	0.000395842	0.0303557	0.00203277
sas12	1	0.1	1.5	reference	dNSdSS	0.151578	223	0.1601	0.0500444	0.00591118	0.000395842	0.108632	0.00727455
sas12	1	0.1	1.5	alternate	dNNdNS	1.34131	215	1.86758	0.0501546	0.00575925	0.000392778	2.88163	0.196526
sas12	1	0.1	1.5	alternate	dSNdSS	1.7043	223	1.7906	0.0500444	0.00591118	0.000395842	0.601108	0.0402531
sas12	1	0.1	2	reference	dNNdSN	0.12195	230	0.124181	0.0509819	0.00666614	0.000439552	0.0301673	0.00198917
sas12	1	0.1	2	reference	dNSdSS	0.154672	230	0.15041	0.0509819	0.00666614	0.000439552	0.121943	0.0080407
sas12	1	0.1	2	alternate	dNNdNS	1.70312	221	3.33241	0.0514813	0.00603796	0.000406157	9.12084	0.613534
sas12	1	0.1	2	alternate	dSNdSS	2.1601	230	2.23233	0.0509819	0.00666614	0.000439552	0.491019	0.0323768
sas12	1	0.5	0.1	reference	dNNdSN	0.478309	224	0.597187	0.0493208	0.00552828	0.000369374	0.428118	0.0286049
sas12	1	0.5	0.1	reference	dNSdSS	0.664482	229	0.685242	0.0490019	0.00607651	0.000401547	0.196114	0.0129596
sas12	1	0.5	0.1	alternate	dNNdNS	0.111256	228	0.113756	0.0490086	0.00608904	0.000403256	0.0442995	0.0029338
sas12	1	0.5	0.1	alternate	dSNdSS	0.15456	229	0.150949	0.0490019	0.00607651	0.000401547	0.0723095	0.00477835
sas12	1	0.5	0.5	reference	dNNdSN	0.503312	219	0.54383	0.0507958	0.00686768	0.000464075	0.224872	0.0151955
sas12	1	0.5	0.5	reference	dNSdSS	0.656793	219	0.663273	0.0507958	0.00686768	0.000464075	0.2033	0.0137378
sas12	1	0.5	0.5	alternate	dNNdNS	0.509309	218	0.547177	0.0508744	0.00678414	0.00045948	0.177701	0.0120354
sas12	1	0.5	0.5	alternate	dSNdSS	0.664618	219	0.680688	0.0507958	0.00686768	0.000464075	0.218267	0.0147491
sas12	1	0.5	1	reference	dNNdSN	0.516932	206	0.531818	0.051258	0.00618263	0.000430764	0.12524	0.00872589
sas12	1	0.5	1	reference	dNSdSS	0.66748	206	0.683998	0.051258	0.00618263	0.000430764	0.20513	0.0142921
sas12	1	0.5	1	alternate	dNNdNS	0.95324	206	1.10058	0.051258	0.00618263	0.000430764	1.3695	0.0954178
sas12	1	0.5	1	alternate	dSNdSS	1.23086	206	1.27686	0.051258	0.00618263	0.000430764	0.342169	0.02384
sas12	1	0.5	1.5	reference	dNNdSN	0.530181	207	0.548728	0.0509877	0.00740995	0.000515027	0.127022	0.00882865
sas12	1	0.5	1.5	reference	dNSdSS	0.671146	207	0.672249	0.0509877	0.00740995	0.000515027	0.239432	0.0166417
sas12	1	0.5	1.5	alternate	dNNdNS	1.40421	207	1.60941	0.0509877	0.00740995	0.000515027	0.722044	0.0501855
sas12	1	0.5	1.5	alternate	dSNdSS	1.77756	207	1.83885	0.0509877	0.00740995	0.000515027	0.626165	0.0435215
sas12	1	0.5	2	reference	dNNdSN	0.527141	207	0.552099	0.04995	0.00823676	0.000572494	0.132101	0.00918163
sas12	1	0.5	2	reference	dNSdSS	0.665644	207	0.674171	0.04995	0.00823676	0.000572494	0.281155	0.0195416
sas12	1	0.5	2	alternate	dNNdNS	1.82155	207	2.1974	0.04995	0.00823676	0.000572494	2.01426	0.140001
sas12	1	0.5	2	alternate	dSNdSS	2.30015	207	2.2855	0.04995	0.00823676	0.000572494	0.714285	0.0496463
sas12	1	1	0.1	reference	dNNdSN	0.914994	219	1.18547	0.0501685	0.00618656	0.000418049	0.860621	0.0581553
sas12	1	1	0.1	reference	dNSdSS	1.22255	227	1.24641	0.0498838	0.00665556	0.000441745	0.314269	0.0208588
sas12	1	1	0.1	alternate	dNNdNS	0.11429	227	0.118988	0.0498838	0.00665556	0.000441745	0.0360546	0.00239303
sas12	1	1	0.1	alternate	dSNdSS	0.152705	227	0.143767	0.0498838	0.00665556	0.000441745	0.077104	0.00511757
sas12	1	1	0.5	reference	dNNdSN	0.97766	199	1.06413	0.0509304	0.00673279	0.000477275	0.405349	0.0287345
sas12	1	1	0.5	reference	dNSdSS	1.25647	200	1.24725	0.0508376	0.00684307	0.000483878	0.281195	0.0198835
sas12	1	1	0.5	alternate	dNNdNS	0.514825	200	0.534933	0.0508376	0.00684307	0.000483878	0.118168	0.00835571
sas12	1	1	0.5	alternate	dSNdSS	0.661641	200	0.654562	0.0508376	0.00684307	0.000483878	0.201525	0.01425
sas12	1	1	1	reference	dNNdSN	0.991287	155	1.05996	0.0506459	0.00726193	0.000583292	0.27476	0.0220692
sas12	1	1	1	reference	dNSdSS	1.23482	155	1.31206	0.0506459	0.00726193	0.000583292	0.543632	0.0436655
sas12	1	1	1	alternate	dNNdNS	0.979442	155	1.07897	0.0506459	0.00726193	0.000583292	0.496753	0.0399001
sas12	1	1	1	alternate	dSNdSS	1.22007	155	1.26536	0.0506459	0.00726193	0.000583292	0.362806	0.0291413
sas12	1	1	1.5	reference	dNNdSN	1.0033	176	1.04903	0.0500695	0.00749063	0.000564627	0.291549	0.0219764
sas12	1	1	1.5	reference	dNSdSS	1.26813	176	1.22757	0.0500695	0.00749063	0.000564627	0.417284	0.0314539
sas12	1	1	1.5	alternate	dNNdNS	1.41725	176	1.82044	0.0500695	0.00749063	0.000564627	2.86756	0.216151
sas12	1	1	1.5	alternate	dSNdSS	1.79137	176	1.84698	0.0500695	0.00749063	0.000564627	0.649609	0.0489661
sas12	1	1	2	reference	dNNdSN	1.00652	172	1.03665	0.0509387	0.00828208	0.000631503	0.226276	0.0172534
sas12	1	1	2	reference	dNSdSS	1.26368	172	1.27644	0.0509387	0.00828208	0.000631503	0.466602	0.035578
sas12	1	1	2	alternate	dNNdNS	1.87138	171	2.08946	0.0510225	0.00823308	0.0006296	0.639793	0.0489262
sas12	1	1	2	alternate	dSNdSS	2.3495	172	2.52844	0.0509387	0.00828208	0.000631503	0.946085	0.0721383
sas12	1	1.5	0.1	reference	dNNdSN	1.32348	219	1.73278	0.0505633	0.00662437	0.000447634	2.0499	0.138519
sas12	1	1.5	0.1	reference	dNSdSS	1.69635	227	1.778	0.0500855	0.00716643	0.000475653	0.549501	0.0364717
sas12	1	1.5	0.1	alternate	dNNdNS	0.119745	227	0.121117	0.0500855	0.00716643	0.000475653	0.0285782	0.0018968
sas12	1	1.5	0.1	alternate	dSNdSS	0.15348	227	0.15961	0.0500855	0.00716643	0.000475653	0.0870131	0.00577526
sas12	1	1.5	0.5	reference	dNNdSN	1.44747	206	1.69505	0.0496028	0.00793536	0.000552883	1.89488	0.132023
sas12	1	1.5	0.5	reference	dNSdSS	1.76938	208	1.89264	0.0495937	0.00789748	0.000547592	0.629485	0.0436469
sas12	1	1.5	0.5	alternate	dNNdNS	0.525035	208	0.528567	0.0495937	0.00789748	0.000547592	0.119927	0.00831542
sas12	1	1.5	0.5	alternate	dSNdSS	0.641801	208	0.654397	0.0495937	0.00789748	0.000547592	0.224331	0.0155546
sas12	1	1.5	1	reference	dNNdSN	1.44782	167	1.57797	0.049497	0.00800166	0.000619187	0.630448	0.0487855
sas12	1	1.5	1	reference	dNSdSS	1.82452	167	1.81403	0.049497	0.00800166	0.000619187	0.553268	0.0428132
sas12	1	1.5	1	alternate	dNNdNS	0.994582	167	1.0709	0.049497	0.00800166	0.000619187	0.320992	0.0248391
sas12	1	1.5	1	alternate	dSNdSS	1.25336	167	1.28747	0.049497	0.00800166	0.000619187	0.48353	0.0374167
sas12	1	1.5	1.5	reference	dNNdSN	1.4581	177	1.53503	0.052402	0.00783706	0.000589069	0.489289	0.0367772
sas12	1	1.5	1.5	reference	dNSdSS	1.83199	177	2.1365	0.052402	0.00783706	0.000589069	2.77867	0.208858
sas12	1	1.5	1.5	alternate	dNNdNS	1.44167	177	1.51693	0.052402	0.00783706	0.000589069	0.491613	0.0369519
sas12	1	1.5	1.5	alternate	dSNdSS	1.81135	177	2.15952	0.052402	0.00783706	0.000589069	3.25047	0.24432
sas12	1	1.5	2	reference	dNNdSN	1.43067	186	1.68104	0.0522068	0.00846207	0.000620469	1.63052	0.119556
sas12	1	1.5	2	reference	dNSdSS	1.84894	186	2.01643	0.0522068	0.00846207	0.000620469	1.09757	0.0804775
sas12	1	1.5	2	alternate	dNNdNS	1.83136	185	2.01681	0.0522995	0.00838991	0.000616838	0.825098	0.0606624
sas12	1	1.5	2	alternate	dSNdSS	2.36676	186	2.50965	0.0522068	0.00846207	0.000620469	1.00928	0.0740038
sas12	1	2	0.1	reference	dNNdSN	1.77927	218	2.62397	0.0519787	0.00583809	0.000395406	6.00454	0.406678
sas12	1	2	0.1	reference	dNSdSS	2.1783	229	2.30379	0.0516778	0.00660524	0.000436486	0.924015	0.0610606
sas12	1	2	0.1	alternate	dNNdNS	0.121545	229	0.123222	0.0516778	0.00660524	0.000436486	0.027702	0.0018306
sas12	1	2	0.1	alternate	dSNdSS	0.148804	229	0.165625	0.0516778	0.00660524	0.000436486	0.195857	0.0129426
sas12	1	2	0.5	reference	dNNdSN	1.86737	218	2.31074	0.0510982	0.00761364	0.000515661	2.3653	0.160199
sas12	1	2	0.5	reference	dNSdSS	2.32096	219	2.54287	0.0511242	0.00760589	0.000513958	1.33975	0.0905316
sas12	1	2	0.5	alternate	dNNdNS	0.522575	219	0.545529	0.0511242	0.00760589	0.000513958	0.194758	0.0131605
sas12	1	2	0.5	alternate	dSNdSS	0.64951	219	0.695876	0.0511242	0.00760589	0.000513958	0.366554	0.0247694
sas12	1	2	1	reference	dNNdSN	1.89709	182	2.06144	0.0507405	0.00852556	0.000631957	0.827732	0.0613556
sas12	1	2	1	reference	dNSdSS	2.35901	182	2.5782	0.0507405	0.00852556	0.000631957	0.930839	0.0689984
sas12	1	2	1	alternate	dNNdNS	0.992869	182	1.05334	0.0507405	0.00852556	0.000631957	0.292399	0.021674
sas12	1	2	1	alternate	dSNdSS	1.23462	182	1.37237	0.0507405	0.00852556	0.000631957	0.57751	0.0428079
sas12	1	2	1.5	reference	dNNdSN	1.89069	186	2.19236	0.0520953	0.00836314	0.000613215	2.65498	0.194673
sas12	1	2	1.5	reference	dNSdSS	2.34835	185	2.57059	0.0521781	0.00830901	0.000610891	1.09483	0.0804938
sas12	1	2	1.5	alternate	dNNdNS	1.44978	185	1.58814	0.0521602	0.0083388	0.000613081	0.623947	0.0458735
sas12	1	2	1.5	alternate	dSNdSS	1.80072	185	2.064	0.0521781	0.00830901	0.000610891	1.10225	0.0810391
sas12	1	2	2	reference	dNNdSN	1.89094	193	2.26165	0.0552822	0.00810438	0.000583366	2.53326	0.182348
sas12	1	2	2	reference	dNSdSS	2.47391	191	2.57897	0.0553677	0.00810087	0.000586158	1.6587	0.120019
sas12	1	2	2	alternate	dNNdNS	1.83186	192	2.0034	0.0553147	0.00811299	0.000585504	0.570557	0.0411764
sas12	1	2	2	alternate	dSNdSS	2.39661	191	2.5651	0.0553677	0.00810087	0.000586158	1.83063	0.13246
sas12	2	0.1	0.1	reference	dNNdSN	0.10109	226	0.111602	0.0477842	0.00517579	0.000344289	0.0699475	0.00465284
sas12	2	0.1	0.1	reference	dNSdSS	0.149578	232	0.151252	0.047732	0.00521263	0.000342226	0.0781673	0.00513193
sas12	2	0.1	0.1	alternate	dNNdNS	0.102461	226	0.117673	0.0479285	0.00505955	0.000336557	0.0829889	0.00552034
sas12	2	0.1	0.1	alternate	dSNdSS	0.151606	232	0.15106	0.047732	0.00521263	0.000342226	0.0636231	0.00417706
sas12	2	0.1	0.5	reference	dNNdSN	0.109383	231	0.112892	0.0502654	0.00595241	0.00039164	0.0328426	0.00216089
sas12	2	0.1	0.5	reference	dNSdSS	0.152077	231	0.154451	0.0502654	0.00595241	0.00039164	0.0706111	0.00464587
sas12	2	0.1	0.5	alternate	dNNdNS	0.482143	228	0.589201	0.0503169	0.00574166	0.000380251	0.597836	0.0395926
sas12	2	0.1	0.5	alternate	dSNdSS	0.670331	231	0.67088	0.0502654	0.00595241	0.00039164	0.153792	0.0101188
sas12	2	0.1	1	reference	dNNdSN	0.115604	224	0.1206	0.0503484	0.00646026	0.000431644	0.0284976	0.00190407
sas12	2	0.1	1	reference	dNSdSS	0.152302	224	0.165252	0.0503484	0.00646026	0.000431644	0.0832305	0.00556107
sas12	2	0.1	1	alternate	dNNdNS	0.917876	221	1.22282	0.0503419	0.00650348	0.000437471	2.85847	0.192282
sas12	2	0.1	1	alternate	dSNdSS	1.20925	224	1.2205	0.0503484	0.00646026	0.000431644	0.237436	0.0158643
sas12	2	0.1	1.5	reference	dNNdSN	0.120412	229	0.120614	0.050162	0.00628507	0.000415329	0.0423846	0.00280085
sas12	2	0.1	1.5	reference	dNSdSS	0.153201	229	0.156616	0.050162	0.00628507	0.000415329	0.0865329	0.00571825
sas12	2	0.1	1.5	alternate	dNNdNS	1.32964	223	1.87309	0.0504619	0.00594965	0.000398418	3.83993	0.257141
sas12	2	0.1	1.5	alternate	dSNdSS	1.69171	229	1.74204	0.050162	0.00628507	0.000415329	0.377309	0.0249333
sas12	2	0.1	2	reference	dNNdSN	0.121692	228	0.12304	0.0519812	0.00576444	0.000381759	0.0249139	0.00164996
sas12	2	0.1	2	reference	dNSdSS	0.159854	228	0.157444	0.0519812	0.00576444	0.000381759	0.101244	0.00670504
sas12	2	0.1	2	alternate	dNNdNS	1.65676	222	2.34408	0.0522532	0.00518491	0.000347988	2.66779	0.17905
sas12	2	0.1	2	alternate	dSNdSS	2.17631	228	2.22321	0.0519812	0.00576444	0.000381759	0.440923	0.0292009
sas12	2	0.5	0.1	reference	dNNdSN	0.489876	224	0.551238	0.0492172	0.00616915	0.000412194	0.313881	0.020972
sas12	2	0.5	0.1	reference	dNSdSS	0.672869	226	0.66852	0.0492269	0.00618687	0.000411545	0.153161	0.0101881
sas12	2	0.5	0.1	alternate	dNNdNS	0.110288	226	0.111627	0.0492269	0.00618687	0.000411545	0.0324783	0.00216042
sas12	2	0.5	0.1	alternate	dSNdSS	0.151487	226	0.152145	0.0492269	0.00618687	0.000411545	0.0624264	0.00415254
sas12	2	0.5	0.5	reference	dNNdSN	0.512652	211	0.532739	0.0506666	0.00716615	0.000493338	0.148005	0.0101891
sas12	2	0.5	0.5	reference	dNSdSS	0.660097	211	0.666082	0.0506666	0.00716615	0.000493338	0.199142	0.0137095
sas12	2	0.5	0.5	alternate	dNNdNS	0.508769	211	0.539106	0.0506666	0.00716615	0.000493338	0.168681	0.0116125
sas12	2	0.5	0.5	alternate	dSNdSS	0.655097	211	0.669622	0.0506666	0.00716615	0.000493338	0.19103	0.0131511
sas12	2	0.5	1	reference	dNNdSN	0.520469	211	0.540921	0.0505824	0.00613828	0.000422577	0.159156	0.0109567
sas12	2	0.5	1	reference	dNSdSS	0.665178	211	0.680942	0.0505824	0.00613828	0.000422577	0.205711	0.0141617
sas12	2	0.5	1	alternate	dNNdNS	0.959493	211	1.0487	0.0505824	0.00613828	0.000422577	0.413843	0.0284902
sas12	2	0.5	1	alternate	dSNdSS	1.22627	211	1.27893	0.0505824	0.00613828	0.000422577	0.344376	0.0237078
sas12	2	0.5	1.5	reference	dNNdSN	0.520593	194	0.539319	0.0506377	0.00840654	0.000603554	0.125631	0.0090198
sas12	2	0.5	1.5	reference	dNSdSS	0.665052	194	0.683239	0.0506377	0.00840654	0.000603554	0.246538	0.0177004
sas12	2	0.5	1.5	alternate	dNNdNS	1.38	193	1.60647	0.0507259	0.00833773	0.000600163	0.870173	0.0626364
sas12	2	0.5	1.5	alternate	dSNdSS	1.76294	194	1.91196	0.0506377	0.00840654	0.000603554	0.671541	0.0482139
sas12	2	0.5	2	reference	dNNdSN	0.528976	208	0.531938	0.0504593	0.00738016	0.000511722	0.104709	0.00726023
sas12	2	0.5	2	reference	dNSdSS	0.668973	208	0.691104	0.0504593	0.00738016	0.000511722	0.441556	0.0306164
sas12	2	0.5	2	alternate	dNNdNS	1.80693	205	2.02421	0.0506318	0.00717153	0.000500881	0.728898	0.0509084
sas12	2	0.5	2	alternate	dSNdSS	2.28514	208	2.50202	0.0504593	0.00738016	0.000511722	2.26461	0.157022
sas12	2	1	0.1	reference	dNNdSN	0.919581	216	1.71011	0.0498184	0.00652087	0.000443689	7.65625	0.520942
sas12	2	1	0.1	reference	dNSdSS	1.21342	223	1.19483	0.0493639	0.00697634	0.00046717	0.234181	0.0156819
sas12	2	1	0.1	alternate	dNNdNS	0.11547	223	0.118653	0.0493639	0.00697634	0.00046717	0.0240753	0.0016122
sas12	2	1	0.1	alternate	dSNdSS	0.152367	223	0.152074	0.0493639	0.00697634	0.00046717	0.086074	0.00576394
sas12	2	1	0.5	reference	dNNdSN	0.978439	204	0.979479	0.0514128	0.00624649	0.000437341	0.347399	0.0243228
sas12	2	1	0.5	reference	dNSdSS	1.2333	205	1.26429	0.0513512	0.00629324	0.000439539	0.287737	0.0200964
sas12	2	1	0.5	alternate	dNNdNS	0.51363	205	0.531228	0.0513512	0.00629324	0.000439539	0.130788	0.00913461
sas12	2	1	0.5	alternate	dSNdSS	0.647419	205	0.711129	0.0513512	0.00629324	0.000439539	0.240358	0.0167874
sas12	2	1	1	reference	dNNdSN	0.977951	160	1.03586	0.0499029	0.00747052	0.000590596	0.372155	0.0294214
sas12	2	1	1	reference	dNSdSS	1.23614	160	1.29021	0.0499029	0.00747052	0.000590596	0.386296	0.0305394
sas12	2	1	1	alternate	dNNdNS	0.972301	160	1.01883	0.0499029	0.00747052	0.000590596	0.222411	0.0175832
sas12	2	1	1	alternate	dSNdSS	1.229	160	1.28516	0.0499029	0.00747052	0.000590596	0.319061	0.025224
sas12	2	1	1.5	reference	dNNdSN	0.997565	164	1.04819	0.0505583	0.00802165	0.000626386	0.289889	0.0226365
sas12	2	1	1.5	reference	dNSdSS	1.25962	164	1.34359	0.0505583	0.00802165	0.000626386	0.666346	0.0520329
sas12	2	1	1.5	alternate	dNNdNS	1.43157	164	1.54625	0.0505583	0.00802165	0.000626386	0.519823	0.0405913
sas12	2	1	1.5	alternate	dSNdSS	1.80764	164	1.92535	0.0505583	0.00802165	0.000626386	0.764285	0.0596806
sas12	2	1	2	reference	dNNdSN	0.993	183	1.076	0.0507326	0.00833352	0.000616032	0.30517	0.0225588
sas12	2	1	2	reference	dNSdSS	1.26784	183	1.37251	0.0507326	0.00833352	0.000616032	0.610269	0.0451124
sas12	2	1	2	alternate	dNNdNS	1.84614	182	2.05684	0.0507223	0.00835533	0.000619339	0.906628	0.0672038
sas12	2	1	2	alternate	dSNdSS	2.35711	183	2.51522	0.0507326	0.00833352	0.000616032	1.03826	0.0767507
sas12	2	1.5	0.1	reference	dNNdSN	1.31781	217	2.2032	0.0509069	0.00619202	0.000420342	5.08085	0.34491
sas12	2	1.5	0.1	reference	dNSdSS	1.70469	228	1.7737	0.0501264	0.00735559	0.000487136	0.396007	0.0262262
sas12	2	1.5	0.1	alternate	dNNdNS	0.119651	228	0.120304	0.0501264	0.00735559	0.000487136	0.0274987	0.00182114
sas12	2	1.5	0.1	alternate	dSNdSS	0.154779	228	0.147254	0.0501264	0.00735559	0.000487136	0.0825785	0.00546889
sas12	2	1.5	0.5	reference	dNNdSN	1.40738	207	1.57827	0.0506646	0.0072641	0.00050489	0.588425	0.0408984
sas12	2	1.5	0.5	reference	dNSdSS	1.7859	208	1.82555	0.0505652	0.00738718	0.000512208	0.483858	0.0335495
sas12	2	1.5	0.5	alternate	dNNdNS	0.521606	208	0.549797	0.0505652	0.00738718	0.000512208	0.208573	0.014462
sas12	2	1.5	0.5	alternate	dSNdSS	0.661895	208	0.67153	0.0505652	0.00738718	0.000512208	0.279943	0.0194105
sas12	2	1.5	1	reference	dNNdSN	1.42999	170	1.50815	0.0497798	0.00828292	0.000635271	0.557184	0.0427341
sas12	2	1.5	1	reference	dNSdSS	1.80253	170	1.87149	0.0497798	0.00828292	0.000635271	0.693156	0.0531626
sas12	2	1.5	1	alternate	dNNdNS	0.990025	170	1.05157	0.0497798	0.00828292	0.000635271	0.26314	0.0201819
sas12	2	1.5	1	alternate	dSNdSS	1.24794	170	1.32201	0.0497798	0.00828292	0.000635271	0.473298	0.0363003
sas12	2	1.5	1.5	reference	dNNdSN	1.44099	183	1.5396	0.0509997	0.00838371	0.000619741	0.40574	0.0299932
sas12	2	1.5	1.5	reference	dNSdSS	1.84639	183	2.0962	0.0509997	0.00838371	0.000619741	0.963434	0.0712191
sas12	2	1.5	1.5	alternate	dNNdNS	1.42466	183	1.80269	0.0509997	0.00838371	0.000619741	3.8649	0.285702
sas12	2	1.5	1.5	alternate	dSNdSS	1.82547	183	2.01074	0.0509997	0.00838371	0.000619741	0.865966	0.064014
sas12	2	1.5	2	reference	dNNdSN	1.46281	193	1.52123	0.0526461	0.0083765	0.000602954	0.498859	0.0359087
sas12	2	1.5	2	reference	dNSdSS	1.83251	193	2.07554	0.0526461	0.0083765	0.000602954	1.083	0.0779557
sas12	2	1.5	2	alternate	dNNdNS	1.85222	193	2.10947	0.0526461	0.0083765	0.000602954	1.64851	0.118663
sas12	2	1.5	2	alternate	dSNdSS	2.32034	193	2.56319	0.0526461	0.0083765	0.000602954	0.950769	0.0684379
sas12	2	2	0.1	reference	dNNdSN	1.77976	220	3.39449	0.0509442	0.00598905	0.000403781	9.47835	0.63903
sas12	2	2	0.1	reference	dNSdSS	2.17043	230	2.3462	0.0511	0.00639919	0.00042195	0.617755	0.0407335
sas12	2	2	0.1	alternate	dNNdNS	0.122004	230	0.120203	0.0511	0.00639919	0.00042195	0.0397115	0.0026185
sas12	2	2	0.1	alternate	dSNdSS	0.148785	230	0.164015	0.0511	0.00639919	0.00042195	0.197531	0.0130248
sas12	2	2	0.5	reference	dNNdSN	1.84796	199	2.07579	0.0505494	0.00780865	0.00055354	1.15382	0.081792
sas12	2	2	0.5	reference	dNSdSS	2.30513	199	2.33272	0.0505494	0.00780865	0.00055354	0.68384	0.0484761
sas12	2	2	0.5	alternate	dNNdNS	0.525262	199	0.565344	0.0505494	0.00780865	0.00055354	0.172027	0.0121947
sas12	2	2	0.5	alternate	dSNdSS	0.655208	199	0.697469	0.0505494	0.00780865	0.00055354	0.354523	0.0251315
sas12	2	2	1	reference	dNNdSN	1.87921	168	2.20391	0.0501973	0.0082287	0.000634858	1.46965	0.113386
sas12	2	2	1	reference	dNSdSS	2.35586	169	2.41314	0.0500995	0.00830206	0.00063862	0.864721	0.066517
sas12	2	2	1	alternate	dNNdNS	0.98633	169	1.08027	0.0500995	0.00830206	0.00063862	0.398863	0.0306817
sas12	2	2	1	alternate	dSNdSS	1.23651	169	1.26942	0.0500995	0.00830206	0.00063862	0.563279	0.0433292
sas12	2	2	1.5	reference	dNNdSN	1.8955	184	2.28365	0.05216	0.00834582	0.000615262	2.57895	0.190123
sas12	2	2	1.5	reference	dNSdSS	2.37398	184	2.649	0.05216	0.00834582	0.000615262	1.098	0.0809455
sas12	2	2	1.5	alternate	dNNdNS	1.4217	184	1.55034	0.05216	0.00834582	0.000615262	0.417052	0.0307455
sas12	2	2	1.5	alternate	dSNdSS	1.78058	184	2.04084	0.05216	0.00834582	0.000615262	1.01485	0.0748158
sas12	2	2	2	reference	dNNdSN	1.89135	194	2.0876	0.054488	0.00839573	0.000602778	0.72881	0.0523255
sas12	2	2	2	reference	dNSdSS	2.45945	194	2.72857	0.0545044	0.00841807	0.000604382	2.07938	0.149291
sas12	2	2	2	alternate	dNNdNS	1.84199	194	2.06607	0.0546107	0.00841119	0.000603888	0.803303	0.0576738
sas12	2	2	2	alternate	dSNdSS	2.39527	194	2.62038	0.0545044	0.00841807	0.000604382	1.77491	0.127431
sas13	0.5	0.1	0.1	reference	dNNdSN	0.14018	232	0.144163	0.0525336	0.00491591	0.000322746	0.046408	0.00304683
sas13	0.5	0.1	0.1	reference	dNSdSS	0.23053	234	0.246038	0.0523068	0.00559198	0.000365559	0.0903925	0.00590914
sas13	0.5	0.1	0.1	alternate	dNNdNS	0.140316	234	0.143637	0.0523068	0.00559198	0.000365559	0.0558556	0.0036514
sas13	0.5	0.1	0.1	alternate	dSNdSS	0.230754	234	0.243224	0.0523068	0.00559198	0.000365559	0.121943	0.00797169
sas13	0.5	0.1	0.5	reference	dNNdSN	0.141727	234	0.144797	0.0511811	0.00569128	0.000372051	0.0428547	0.0028015
sas13	0.5	0.1	0.5	reference	dNSdSS	0.210682	229	0.231435	0.0515282	0.00493703	0.000326248	0.136669	0.00903137
sas13	0.5	0.1	0.5	alternate	dNNdNS	0.643286	234	0.677268	0.0511811	0.00569128	0.000372051	0.293417	0.0191813
sas13	0.5	0.1	0.5	alternate	dSNdSS	0.956268	229	1.02063	0.0515282	0.00493703	0.000326248	0.372664	0.0246264
sas13	0.5	0.1	1	reference	dNNdSN	0.141846	226	0.144671	0.0494866	0.00671687	0.0004468	0.0373553	0.00248484
sas13	0.5	0.1	1	reference	dNSdSS	0.207228	222	0.241899	0.0498367	0.00613749	0.000411921	0.154645	0.0103791
sas13	0.5	0.1	1	alternate	dNNdNS	1.22113	225	1.34438	0.0496098	0.00647125	0.000431417	0.652701	0.0435134
sas13	0.5	0.1	1	alternate	dSNdSS	1.784	222	2.08126	0.0498367	0.00613749	0.000411921	1.06364	0.0713866
sas13	0.5	0.1	1.5	reference	dNNdSN	0.142732	225	0.14285	0.0498487	0.00641541	0.000427694	0.0276186	0.00184124
sas13	0.5	0.1	1.5	reference	dNSdSS	0.20593	219	0.271597	0.0502821	0.00570004	0.000385173	0.314262	0.0212359
sas13	0.5	0.1	1.5	alternate	dNNdNS	1.81462	222	2.07705	0.0501639	0.00580782	0.000389795	1.19264	0.0800451
sas13	0.5	0.1	1.5	alternate	dSNdSS	2.61809	219	4.17538	0.0502821	0.00570004	0.000385173	13.3502	0.902123
sas13	0.5	0.1	2	reference	dNNdSN	0.142973	227	0.144379	0.0503013	0.00640094	0.000424845	0.030656	0.00203471
sas13	0.5	0.1	2	reference	dNSdSS	0.199976	216	0.262687	0.0508685	0.00587257	0.000399578	0.35972	0.0244758
sas13	0.5	0.1	2	alternate	dNNdNS	2.3922	223	2.91981	0.0505184	0.00599185	0.000401244	1.79363	0.120111
sas13	0.5	0.1	2	alternate	dSNdSS	3.34598	216	4.38482	0.0508685	0.00587257	0.000399578	3.66941	0.249672
sas13	0.5	0.5	0.1	reference	dNNdSN	0.626633	233	0.660884	0.0519856	0.00578116	0.000378737	0.198586	0.0130098
sas13	0.5	0.5	0.1	reference	dNSdSS	0.979877	230	1.08129	0.0521732	0.00548936	0.000361958	0.701249	0.046239
sas13	0.5	0.5	0.1	alternate	dNNdNS	0.139992	233	0.140391	0.0519856	0.00578116	0.000378737	0.0305612	0.00200213
sas13	0.5	0.5	0.1	alternate	dSNdSS	0.218909	230	0.23829	0.0521732	0.00548936	0.000361958	0.199673	0.013166
sas13	0.5	0.5	0.5	reference	dNNdSN	0.63523	220	0.652717	0.0507533	0.00646891	0.000436134	0.13017	0.00877607
sas13	0.5	0.5	0.5	reference	dNSdSS	1.01429	219	1.36627	0.0507337	0.00647722	0.00043769	3.0564	0.206532
sas13	0.5	0.5	0.5	alternate	dNNdNS	0.631439	220	0.654602	0.0507533	0.00646891	0.000436134	0.134989	0.00910095
sas13	0.5	0.5	0.5	alternate	dSNdSS	1.00823	219	1.40579	0.0507337	0.00647722	0.00043769	3.39104	0.229145
sas13	0.5	0.5	1	reference	dNNdSN	0.638375	202	0.649343	0.0504033	0.0067931	0.000477961	0.1357	0.00954779
sas13	0.5	0.5	1	reference	dNSdSS	0.992102	198	1.75445	0.0505236	0.00676776	0.000480964	5.41638	0.384926
sas13	0.5	0.5	1	alternate	dNNdNS	1.21954	202	1.25883	0.0504033	0.0067931	0.000477961	0.306809	0.021587
sas13	0.5	0.5	1	alternate	dSNdSS	1.89529	198	3.2787	0.0505236	0.00676776	0.000480964	9.85951	0.700685
sas13	0.5	0.5	1.5	reference	dNNdSN	0.639078	208	0.665378	0.0496284	0.00754037	0.00052283	0.141357	0.00980132
sas13	0.5	0.5	1.5	reference	dNSdSS	0.925735	201	2.10509	0.0498491	0.0073975	0.00052178	6.01924	0.424565
sas13	0.5	0.5	1.5	alternate	dNNdNS	1.79424	208	1.91257	0.0496284	0.00754037	0.00052283	0.669564	0.0464259
sas13	0.5	0.5	1.5	alternate	dSNdSS	2.59905	201	5.95655	0.0498491	0.0073975	0.00052178	19.5553	1.37932
sas13	0.5	0.5	2	reference	dNNdSN	0.639868	213	0.649724	0.0509914	0.00718296	0.000492168	0.111957	0.0076712
sas13	0.5	0.5	2	reference	dNSdSS	0.989289	198	1.21252	0.0512465	0.00683046	0.00048542	0.826577	0.0587423
sas13	0.5	0.5	2	alternate	dNNdNS	2.38778	213	2.71098	0.0509914	0.00718296	0.000492168	4.67063	0.320026
sas13	0.5	0.5	2	alternate	dSNdSS	3.69171	198	4.25243	0.0512465	0.00683046	0.00048542	2.45128	0.174205
sas13	0.5	1	0.1	reference	dNNdSN	1.25228	228	2.23437	0.0494278	0.00705177	0.000467015	14.1581	0.937644
sas13	0.5	1	0.1	reference	dNSdSS	1.77343	224	2.90068	0.0494937	0.00699857	0.000467612	9.08695	0.607148
sas13	0.5	1	0.1	alternate	dNNdNS	0.144547	228	0.139895	0.0494278	0.00705177	0.000467015	0.0334303	0.00221398
sas13	0.5	1	0.1	alternate	dSNdSS	0.204701	224	0.346861	0.0494937	0.00699857	0.000467612	1.18312	0.0790503
sas13	0.5	1	0.5	reference	dNNdSN	1.20807	209	1.27551	0.050996	0.00631453	0.000436785	0.26013	0.0179936
sas13	0.5	1	0.5	reference	dNSdSS	1.87883	205	2.67408	0.0509604	0.00630851	0.000440605	7.31902	0.511182
sas13	0.5	1	0.5	alternate	dNNdNS	0.635814	209	0.661976	0.050996	0.00631453	0.000436785	0.160622	0.0111105
sas13	0.5	1	0.5	alternate	dSNdSS	0.988835	205	1.36614	0.0509604	0.00630851	0.000440605	3.54322	0.247469
sas13	0.5	1	1	reference	dNNdSN	1.22203	176	1.23646	0.0505506	0.00740946	0.000558509	0.204735	0.0154325
sas13	0.5	1	1	reference	dNSdSS	1.86268	174	2.19068	0.0505947	0.0074248	0.000562873	1.0924	0.0828148
sas13	0.5	1	1	alternate	dNNdNS	1.21037	176	1.26972	0.0505506	0.00740946	0.000558509	0.226552	0.017077
sas13	0.5	1	1	alternate	dSNdSS	1.84491	174	2.28049	0.0505947	0.0074248	0.000562873	1.30033	0.0985774
sas13	0.5	1	1.5	reference	dNNdSN	1.22313	185	1.24764	0.0508284	0.00783525	0.000576059	0.201807	0.0148371
sas13	0.5	1	1.5	reference	dNSdSS	1.75091	179	2.36475	0.051175	0.00762211	0.000569703	1.55675	0.116357
sas13	0.5	1	1.5	alternate	dNNdNS	1.78215	185	1.85029	0.0508284	0.00783525	0.000576059	0.410812	0.0302035
sas13	0.5	1	1.5	alternate	dSNdSS	2.55115	179	3.448	0.051175	0.00762211	0.000569703	2.22298	0.166154
sas13	0.5	1	2	reference	dNNdSN	1.21143	185	1.24519	0.0507674	0.00819891	0.000602796	0.201571	0.0148198
sas13	0.5	1	2	reference	dNSdSS	1.72484	177	3.9236	0.0506459	0.00813757	0.000611657	10.2679	0.771785
sas13	0.5	1	2	alternate	dNNdNS	2.33385	185	2.45559	0.0507674	0.00819891	0.000602796	0.494621	0.0363653
sas13	0.5	1	2	alternate	dSNdSS	3.32297	177	7.46862	0.0506459	0.00813757	0.000611657	19.0987	1.43555
sas13	0.5	1.5	0.1	reference	dNNdSN	1.82461	226	2.52013	0.0494157	0.00636034	0.000423084	6.54503	0.435369
sas13	0.5	1.5	0.1	reference	dNSdSS	2.64945	222	3.36271	0.0495134	0.00634044	0.000425542	2.04933	0.137542
sas13	0.5	1.5	0.1	alternate	dNNdNS	0.143398	228	0.140277	0.0493945	0.00633743	0.000419707	0.0347803	0.00230338
sas13	0.5	1.5	0.1	alternate	dSNdSS	0.208223	222	0.254186	0.0495134	0.00634044	0.000425542	0.203965	0.0136893
sas13	0.5	1.5	0.5	reference	dNNdSN	1.7907	202	1.938	0.0508415	0.00711863	0.000500865	0.774675	0.054506
sas13	0.5	1.5	0.5	reference	dNSdSS	2.7803	193	4.69965	0.0513129	0.00686163	0.000493911	15.1753	1.09234
sas13	0.5	1.5	0.5	alternate	dNNdNS	0.636662	202	0.667039	0.0508415	0.00711863	0.000500865	0.112502	0.00791559
sas13	0.5	1.5	0.5	alternate	dSNdSS	0.988504	193	1.54064	0.0513129	0.00686163	0.000493911	3.66917	0.264112
sas13	0.5	1.5	1	reference	dNNdSN	1.78483	184	1.854	0.0498904	0.00756036	0.000557357	0.388829	0.0286648
sas13	0.5	1.5	1	reference	dNSdSS	2.72794	180	6.34548	0.0500742	0.0074665	0.00055652	25.9311	1.93279
sas13	0.5	1.5	1	alternate	dNNdNS	1.2218	184	1.24811	0.0498904	0.00756036	0.000557357	0.228476	0.0168435
sas13	0.5	1.5	1	alternate	dSNdSS	1.86741	180	4.86924	0.0500742	0.0074665	0.00055652	23.7808	1.77251
sas13	0.5	1.5	1.5	reference	dNNdSN	1.76738	182	1.82515	0.0517674	0.0087278	0.000646948	0.586614	0.0434827
sas13	0.5	1.5	1.5	reference	dNSdSS	2.72489	174	4.09755	0.0521802	0.00847681	0.000642625	6.31963	0.47909
sas13	0.5	1.5	1.5	alternate	dNNdNS	1.76173	182	1.82429	0.0517674	0.0087278	0.000646948	0.351013	0.0260188
sas13	0.5	1.5	1.5	alternate	dSNdSS	2.71617	174	4.18639	0.0521802	0.00847681	0.000642625	6.54115	0.495883
sas13	0.5	1.5	2	reference	dNNdSN	1.79177	179	1.86177	0.052002	0.00928422	0.000693935	0.563118	0.0420894
sas13	0.5	1.5	2	reference	dNSdSS	2.543	166	7.5305	0.0528599	0.00862642	0.00066954	23.144	1.79633
sas13	0.5	1.5	2	alternate	dNNdNS	2.31525	179	2.51371	0.052002	0.00928422	0.000693935	0.70793	0.0529132
sas13	0.5	1.5	2	alternate	dSNdSS	3.28596	166	9.78593	0.0528599	0.00862642	0.00066954	25.8703	2.00792
sas13	0.5	2	0.1	reference	dNNdSN	2.36455	222	2.8988	0.0501153	0.00666279	0.000447177	1.58677	0.106497
sas13	0.5	2	0.1	reference	dNSdSS	3.38955	220	5.28558	0.0499613	0.00689951	0.000465165	12.1792	0.821122
sas13	0.5	2	0.1	alternate	dNNdNS	0.143143	223	0.14375	0.0499545	0.00706808	0.000473313	0.0314197	0.00210402
sas13	0.5	2	0.1	alternate	dSNdSS	0.205194	220	0.278211	0.0499613	0.00689951	0.000465165	0.513478	0.0346187
sas13	0.5	2	0.5	reference	dNNdSN	2.37346	207	2.54014	0.0507486	0.00794818	0.000552437	0.778007	0.0540752
sas13	0.5	2	0.5	reference	dNSdSS	3.58315	197	6.58951	0.0512202	0.00753285	0.000536694	14.1272	1.00652
sas13	0.5	2	0.5	alternate	dNNdNS	0.638578	207	0.647061	0.0507486	0.00794818	0.000552437	0.114034	0.00792594
sas13	0.5	2	0.5	alternate	dSNdSS	0.964045	197	1.82179	0.0512202	0.00753285	0.000536694	4.70142	0.334963
sas13	0.5	2	1	reference	dNNdSN	2.36408	178	2.43723	0.051707	0.00737262	0.000552602	0.522282	0.0391467
sas13	0.5	2	1	reference	dNSdSS	3.43577	169	5.75897	0.0520434	0.00714629	0.000549715	11.6074	0.892875
sas13	0.5	2	1	alternate	dNNdNS	1.21303	178	1.25294	0.051707	0.00737262	0.000552602	0.239514	0.0179523
sas13	0.5	2	1	alternate	dSNdSS	1.76292	169	2.87243	0.0520434	0.00714629	0.000549715	4.71935	0.363027
sas13	0.5	2	1.5	reference	dNNdSN	2.33101	178	2.4062	0.0525203	0.00823209	0.000617021	0.47421	0.0355436
sas13	0.5	2	1.5	reference	dNSdSS	3.37751	164	9.6141	0.0533296	0.0075949	0.000593062	24.4971	1.9129
sas13	0.5	2	1.5	alternate	dNNdNS	1.7663	178	1.81403	0.0525203	0.00823209	0.000617021	0.373886	0.0280239
sas13	0.5	2	1.5	alternate	dSNdSS	2.55927	164	6.59769	0.0533296	0.0075949	0.000593062	14.8205	1.15729
sas13	0.5	2	2	reference	dNNdSN	2.30515	192	2.3873	0.0542269	0.00813897	0.000587379	0.576043	0.0415723
sas13	0.5	2	2	reference	dNSdSS	3.29929	183	8.73781	0.0546231	0.00792387	0.00058575	28.7128	2.12251
sas13	0.5	2	2	alternate	dNNdNS	2.3178	192	2.53291	0.0542269	0.00813897	0.000587379	1.4421	0.104074
sas13	0.5	2	2	alternate	dSNdSS	3.3174	183	9.14065	0.0546231	0.00792387	0.00058575	29.4095	2.17401
sas13	1	0.1	0.1	reference	dNNdSN	0.138917	234	0.142369	0.0528355	0.00583394	0.000381377	0.037239	0.00243439
sas13	1	0.1	0.1	reference	dNSdSS	0.228507	233	0.236605	0.0528809	0.00580483	0.000380287	0.0578061	0.003787
sas13	1	0.1	0.1	alternate	dNNdNS	0.138893	233	0.144511	0.0528809	0.00580483	0.000380287	0.0405184	0.00265445
sas13	1	0.1	0.1	alternate	dSNdSS	0.228467	233	0.237594	0.0528809	0.00580483	0.000380287	0.0494158	0.00323734
sas13	1	0.1	0.5	reference	dNNdSN	0.142428	234	0.141234	0.0514416	0.00516422	0.000337595	0.0323367	0.00211392
sas13	1	0.1	0.5	reference	dNSdSS	0.21409	231	0.249215	0.0515349	0.00510141	0.000335648	0.107703	0.00708635
sas13	1	0.1	0.5	alternate	dNNdNS	0.636078	233	0.655687	0.0514756	0.00514901	0.000337323	0.235832	0.0154499
sas13	1	0.1	0.5	alternate	dSNdSS	0.95612	231	1.09295	0.0515349	0.00510141	0.000335648	0.385717	0.0253783
sas13	1	0.1	1	reference	dNNdSN	0.141541	226	0.141478	0.0491038	0.00667955	0.000444317	0.0300969	0.00200201
sas13	1	0.1	1	reference	dNSdSS	0.211497	222	0.228518	0.0494255	0.00614473	0.000412407	0.126758	0.00850745
sas13	1	0.1	1	alternate	dNNdNS	1.21578	223	1.32816	0.0493039	0.00646924	0.000433212	0.51139	0.0342452
sas13	1	0.1	1	alternate	dSNdSS	1.81667	222	1.97144	0.0494255	0.00614473	0.000412407	0.886059	0.0594684
sas13	1	0.1	1.5	reference	dNNdSN	0.143509	228	0.14262	0.0492405	0.0066564	0.000440831	0.0314547	0.00208314
sas13	1	0.1	1.5	reference	dNSdSS	0.204079	221	0.375617	0.0496241	0.0062555	0.00042079	1.5117	0.101688
sas13	1	0.1	1.5	alternate	dNNdNS	1.82786	224	2.00132	0.0494573	0.00646958	0.000432267	0.846048	0.056529
sas13	1	0.1	1.5	alternate	dSNdSS	2.59934	221	4.69243	0.0496241	0.0062555	0.00042079	21.7018	1.45982
sas13	1	0.1	2	reference	dNNdSN	0.142733	231	0.141682	0.0503746	0.00673045	0.000442831	0.0311665	0.00205061
sas13	1	0.1	2	reference	dNSdSS	0.20032	221	0.252912	0.0508458	0.006216	0.000418133	0.3181	0.0213977
sas13	1	0.1	2	alternate	dNNdNS	2.41574	224	2.80149	0.0505416	0.00660693	0.000441444	1.79014	0.119609
sas13	1	0.1	2	alternate	dSNdSS	3.39038	221	4.72591	0.0508458	0.006216	0.000418133	11.1562	0.750446
sas13	1	0.5	0.1	reference	dNNdSN	0.636977	231	0.684544	0.0507328	0.0058305	0.000383619	0.306344	0.0201559
sas13	1	0.5	0.1	reference	dNSdSS	0.971288	231	1.11963	0.0508954	0.00556965	0.000366456	0.732357	0.0481855
sas13	1	0.5	0.1	alternate	dNNdNS	0.142162	232	0.141752	0.0507749	0.00585305	0.000384272	0.0391645	0.00257128
sas13	1	0.5	0.1	alternate	dSNdSS	0.216774	231	0.239233	0.0508954	0.00556965	0.000366456	0.145658	0.00958361
sas13	1	0.5	0.5	reference	dNNdSN	0.636482	222	0.65011	0.0501296	0.00722047	0.000484607	0.154908	0.0103967
sas13	1	0.5	0.5	reference	dNSdSS	0.998625	219	1.21146	0.0503344	0.00702132	0.000474457	0.66899	0.0452061
sas13	1	0.5	0.5	alternate	dNNdNS	0.635673	223	0.645759	0.0500492	0.00730356	0.000489083	0.129238	0.00865441
sas13	1	0.5	0.5	alternate	dSNdSS	0.997357	219	1.20176	0.0503344	0.00702132	0.000474457	0.640442	0.0432771
sas13	1	0.5	1	reference	dNNdSN	0.637452	196	0.660414	0.0504351	0.00690202	0.000493001	0.123515	0.00882251
sas13	1	0.5	1	reference	dNSdSS	0.965557	192	1.18225	0.0505165	0.00679895	0.000490672	1.02668	0.0740944
sas13	1	0.5	1	alternate	dNNdNS	1.23341	196	1.31094	0.0504351	0.00690202	0.000493001	0.587053	0.0419324
sas13	1	0.5	1	alternate	dSNdSS	1.86826	192	2.22808	0.0505165	0.00679895	0.000490672	2.02533	0.146166
sas13	1	0.5	1.5	reference	dNNdSN	0.638846	208	0.650568	0.050647	0.00742608	0.000514906	0.12172	0.0084398
sas13	1	0.5	1.5	reference	dNSdSS	0.950514	202	1.5974	0.0509349	0.00715611	0.000503502	4.25458	0.299352
sas13	1	0.5	1.5	alternate	dNNdNS	1.80833	208	1.96236	0.050647	0.00742608	0.000514906	0.675507	0.046838
sas13	1	0.5	1.5	alternate	dSNdSS	2.69055	202	4.24021	0.0509349	0.00715611	0.000503502	7.86408	0.553315
sas13	1	0.5	2	reference	dNNdSN	0.635817	212	0.652667	0.0518002	0.00733797	0.000503974	0.0954643	0.00655652
sas13	1	0.5	2	reference	dNSdSS	0.925639	197	1.32235	0.0523238	0.00676395	0.000481912	2.20427	0.157048
sas13	1	0.5	2	alternate	dNNdNS	2.3443	212	2.55238	0.0518002	0.00733797	0.000503974	0.84134	0.0577835
sas13	1	0.5	2	alternate	dSNdSS	3.41289	197	5.02093	0.0523238	0.00676395	0.000481912	9.53136	0.679082
sas13	1	1	0.1	reference	dNNdSN	1.23675	229	1.3363	0.0496934	0.00596029	0.000393867	0.589758	0.0389723
sas13	1	1	0.1	reference	dNSdSS	1.78432	225	2.21918	0.0498569	0.00586037	0.000390691	2.71307	0.180871
sas13	1	1	0.1	alternate	dNNdNS	0.142418	229	0.141589	0.0496934	0.00596029	0.000393867	0.0390081	0.00257773
sas13	1	1	0.1	alternate	dSNdSS	0.205473	225	0.251238	0.0498569	0.00586037	0.000390691	0.28874	0.0192494
sas13	1	1	0.5	reference	dNNdSN	1.23326	201	1.23194	0.0498909	0.00678065	0.00047827	0.260891	0.0184018
sas13	1	1	0.5	reference	dNSdSS	1.86173	199	2.32484	0.0499864	0.00671201	0.000475801	1.64537	0.116637
sas13	1	1	0.5	alternate	dNNdNS	0.640049	201	0.619286	0.0498909	0.00678065	0.00047827	0.107748	0.00759998
sas13	1	1	0.5	alternate	dSNdSS	0.966223	199	1.1743	0.0499864	0.00671201	0.000475801	0.73326	0.0519794
sas13	1	1	1	reference	dNNdSN	1.22108	167	1.23642	0.0499482	0.00758481	0.00058693	0.204046	0.0157896
sas13	1	1	1	reference	dNSdSS	1.90715	161	3.42061	0.0501115	0.00753856	0.000594122	11.326	0.892615
sas13	1	1	1	alternate	dNNdNS	1.22005	167	1.23729	0.0499482	0.00758481	0.00058693	0.18423	0.0142562
sas13	1	1	1	alternate	dSNdSS	1.90552	161	3.51822	0.0501115	0.00753856	0.000594122	12.0954	0.953251
sas13	1	1	1.5	reference	dNNdSN	1.21845	172	1.25161	0.0505067	0.0076235	0.000581286	0.215123	0.016403
sas13	1	1	1.5	reference	dNSdSS	1.83259	167	3.65843	0.0505423	0.00763282	0.000590645	9.65356	0.747015
sas13	1	1	1.5	alternate	dNNdNS	1.77864	172	1.81117	0.0505067	0.0076235	0.000581286	0.416828	0.0317829
sas13	1	1	1.5	alternate	dSNdSS	2.67513	167	4.9717	0.0505423	0.00763282	0.000590645	13.7225	1.06188
sas13	1	1	2	reference	dNNdSN	1.22499	186	1.24978	0.05011	0.00835793	0.000612833	0.207822	0.0152383
sas13	1	1	2	reference	dNSdSS	1.80696	175	6.07324	0.0505202	0.00817774	0.000618179	34.4328	2.60287
sas13	1	1	2	alternate	dNNdNS	2.33489	186	2.44359	0.05011	0.00835793	0.000612833	0.507833	0.0372361
sas13	1	1	2	alternate	dSNdSS	3.44413	175	14.6086	0.0505202	0.00817774	0.000618179	98.7774	7.46687
sas13	1	1.5	0.1	reference	dNNdSN	1.82339	229	2.05254	0.0494916	0.00606027	0.000400474	0.860138	0.0568395
sas13	1	1.5	0.1	reference	dNSdSS	2.62551	223	3.54508	0.0497254	0.00585187	0.00039187	4.90298	0.328328
sas13	1	1.5	0.1	alternate	dNNdNS	0.142326	230	0.1421	0.0494393	0.00609884	0.000402146	0.026623	0.00175547
sas13	1	1.5	0.1	alternate	dSNdSS	0.204935	223	0.256625	0.0497254	0.00585187	0.00039187	0.27126	0.0181649
sas13	1	1.5	0.5	reference	dNNdSN	1.80269	208	1.93271	0.0501845	0.00759647	0.00052672	0.630792	0.0437376
sas13	1	1.5	0.5	reference	dNSdSS	2.66642	199	3.9608	0.0503541	0.00760077	0.000538804	6.0319	0.42759
sas13	1	1.5	0.5	alternate	dNNdNS	0.641458	208	0.653883	0.0501845	0.00759647	0.00052672	0.112835	0.00782373
sas13	1	1.5	0.5	alternate	dSNdSS	0.948803	199	1.34196	0.0503541	0.00760077	0.000538804	1.3271	0.0940755
sas13	1	1.5	1	reference	dNNdSN	1.79741	172	1.82774	0.0495135	0.0078429	0.000598015	0.394162	0.0300546
sas13	1	1.5	1	reference	dNSdSS	2.68939	168	4.1802	0.0496627	0.00783776	0.000604697	7.34277	0.566507
sas13	1	1.5	1	alternate	dNNdNS	1.21919	172	1.23693	0.0495135	0.0078429	0.000598015	0.206586	0.0157521
sas13	1	1.5	1	alternate	dSNdSS	1.82422	168	2.91932	0.0496627	0.00783776	0.000604697	5.65529	0.436315
sas13	1	1.5	1.5	reference	dNNdSN	1.7845	184	1.87684	0.0519267	0.00779892	0.000574944	0.410292	0.0302471
sas13	1	1.5	1.5	reference	dNSdSS	2.6283	173	4.87962	0.0523041	0.007501	0.000570291	11.4717	0.872176
sas13	1	1.5	1.5	alternate	dNNdNS	1.77707	184	1.84187	0.0519267	0.00779892	0.000574944	0.3265	0.0240699
sas13	1	1.5	1.5	alternate	dSNdSS	2.61735	173	4.90195	0.0523041	0.007501	0.000570291	10.6716	0.811348
sas13	1	1.5	2	reference	dNNdSN	1.7973	191	1.8719	0.053245	0.00826935	0.000598349	0.532209	0.0385093
sas13	1	1.5	2	reference	dNSdSS	2.56868	181	5.97099	0.0534402	0.00799595	0.000594334	14.9514	1.11133
sas13	1	1.5	2	alternate	dNNdNS	2.31974	191	2.49768	0.053245	0.00826935	0.000598349	0.929271	0.0672397
sas13	1	1.5	2	alternate	dSNdSS	3.31534	181	7.21514	0.0534402	0.00799595	0.000594334	16.3418	1.21467
sas13	1	2	0.1	reference	dNNdSN	2.35044	228	3.08313	0.0501696	0.00649996	0.000430471	4.14904	0.274777
sas13	1	2	0.1	reference	dNSdSS	3.3712	223	4.6908	0.0503648	0.00611812	0.0004097	6.80333	0.455584
sas13	1	2	0.1	alternate	dNNdNS	0.144183	232	0.145742	0.0501464	0.0065182	0.000427941	0.0316493	0.00207788
sas13	1	2	0.1	alternate	dSNdSS	0.206799	223	0.254928	0.0503648	0.00611812	0.0004097	0.424306	0.0284136
sas13	1	2	0.5	reference	dNNdSN	2.35479	206	2.51446	0.0498295	0.00805395	0.000561146	0.785472	0.0547264
sas13	1	2	0.5	reference	dNSdSS	3.45692	197	9.11589	0.0501687	0.00794427	0.000566006	31.0125	2.20955
sas13	1	2	0.5	alternate	dNNdNS	0.643197	206	0.644684	0.0498295	0.00805395	0.000561146	0.127284	0.00886832
sas13	1	2	0.5	alternate	dSNdSS	0.944235	197	2.49526	0.0501687	0.00794427	0.000566006	9.98244	0.71122
sas13	1	2	1	reference	dNNdSN	2.36201	173	2.42478	0.0509104	0.00759634	0.000577539	0.477385	0.0362949
sas13	1	2	1	reference	dNSdSS	3.42152	162	5.06295	0.0514271	0.00734649	0.000577195	5.35862	0.421013
sas13	1	2	1	alternate	dNNdNS	1.23179	173	1.21922	0.0509104	0.00759634	0.000577539	0.173459	0.0131878
sas13	1	2	1	alternate	dSNdSS	1.78432	162	2.69337	0.0514271	0.00734649	0.000577195	3.52522	0.276968
sas13	1	2	1.5	reference	dNNdSN	2.32496	183	2.51546	0.0536039	0.00764572	0.000565188	0.756694	0.0559364
sas13	1	2	1.5	reference	dNSdSS	3.46297	174	4.91283	0.0539975	0.00750374	0.000568857	5.41587	0.410576
sas13	1	2	1.5	alternate	dNNdNS	1.77822	183	1.85654	0.0536039	0.00764572	0.000565188	0.301732	0.0223047
sas13	1	2	1.5	alternate	dSNdSS	2.64861	174	4.004	0.0539975	0.00750374	0.000568857	5.37588	0.407544
sas13	1	2	2	reference	dNNdSN	2.33267	195	2.45269	0.0542372	0.00887225	0.000635355	0.527882	0.0378024
sas13	1	2	2	reference	dNSdSS	3.4419	186	6.98316	0.0547952	0.00851344	0.000624236	15.1172	1.10845
sas13	1	2	2	alternate	dNNdNS	2.30655	195	2.42523	0.0542372	0.00887225	0.000635355	0.482247	0.0345344
sas13	1	2	2	alternate	dSNdSS	3.40335	186	7.334	0.0547952	0.00851344	0.000624236	17.1672	1.25876
sas13	2	0.1	0.1	reference	dNNdSN	0.141442	234	0.14763	0.0529877	0.00518469	0.000338934	0.0550798	0.00360068
sas13	2	0.1	0.1	reference	dNSdSS	0.229015	233	0.237166	0.0531049	0.00487531	0.000319392	0.0616365	0.00403794
sas13	2	0.1	0.1	alternate	dNNdNS	0.141285	234	0.144182	0.0529877	0.00518469	0.000338934	0.0456587	0.0029848
sas13	2	0.1	0.1	alternate	dSNdSS	0.228761	233	0.235312	0.0531049	0.00487531	0.000319392	0.0768026	0.00503151
sas13	2	0.1	0.5	reference	dNNdSN	0.141349	232	0.140256	0.050716	0.00582279	0.000382285	0.0346025	0.00227177
sas13	2	0.1	0.5	reference	dNSdSS	0.213156	230	0.323481	0.0508968	0.00551116	0.000363395	1.12452	0.0741487
sas13	2	0.1	0.5	alternate	dNNdNS	0.631354	230	0.632319	0.0508245	0.00565538	0.000372905	0.208901	0.0137745
sas13	2	0.1	0.5	alternate	dSNdSS	0.952087	230	1.21901	0.0508968	0.00551116	0.000363395	2.58865	0.170691
sas13	2	0.1	1	reference	dNNdSN	0.14285	226	0.141305	0.0500357	0.00591345	0.000393357	0.0281755	0.0018742
sas13	2	0.1	1	reference	dNSdSS	0.206574	222	0.25151	0.0502652	0.0056368	0.000378317	0.175773	0.0117971
sas13	2	0.1	1	alternate	dNNdNS	1.2313	224	1.38847	0.0501019	0.00571939	0.000382143	1.40245	0.0937053
sas13	2	0.1	1	alternate	dSNdSS	1.78057	222	2.15173	0.0502652	0.0056368	0.000378317	1.40597	0.0943622
sas13	2	0.1	1.5	reference	dNNdSN	0.144295	222	0.142018	0.0494195	0.00639383	0.000429126	0.0339664	0.00227967
sas13	2	0.1	1.5	reference	dNSdSS	0.198597	218	0.297334	0.0495172	0.00621804	0.000421139	1.19334	0.0808234
sas13	2	0.1	1.5	alternate	dNNdNS	1.845	218	2.1072	0.0497328	0.00589698	0.000399394	1.05864	0.0717
sas13	2	0.1	1.5	alternate	dSNdSS	2.53934	218	3.52695	0.0495172	0.00621804	0.000421139	8.49767	0.575535
sas13	2	0.1	2	reference	dNNdSN	0.145795	227	0.143805	0.0518168	0.00594039	0.000394278	0.0288671	0.00191598
sas13	2	0.1	2	reference	dNSdSS	0.197167	218	0.244513	0.0522195	0.00547851	0.000371051	0.21922	0.0148474
sas13	2	0.1	2	alternate	dNNdNS	2.48441	223	4.76236	0.052101	0.00554425	0.00037127	32.7381	2.1923
sas13	2	0.1	2	alternate	dSNdSS	3.35981	218	3.78428	0.0522195	0.00547851	0.000371051	1.79355	0.121474
sas13	2	0.5	0.1	reference	dNNdSN	0.633295	233	0.657073	0.0516722	0.00610622	0.000400032	0.237557	0.0155629
sas13	2	0.5	0.1	reference	dNSdSS	0.949057	227	1.0356	0.0520124	0.00563142	0.000373771	0.414128	0.0274866
sas13	2	0.5	0.1	alternate	dNNdNS	0.142795	233	0.144134	0.0516722	0.00610622	0.000400032	0.050499	0.0033083
sas13	2	0.5	0.1	alternate	dSNdSS	0.213993	227	0.232438	0.0520124	0.00563142	0.000373771	0.106322	0.00705686
sas13	2	0.5	0.5	reference	dNNdSN	0.636895	217	0.644901	0.0514076	0.00615621	0.000417911	0.145434	0.00987272
sas13	2	0.5	0.5	reference	dNSdSS	0.962728	214	1.10792	0.0515584	0.00598218	0.000408933	0.638562	0.0436512
sas13	2	0.5	0.5	alternate	dNNdNS	0.637592	217	0.630257	0.0514076	0.00615621	0.000417911	0.14133	0.00959413
sas13	2	0.5	0.5	alternate	dSNdSS	0.963782	214	1.08872	0.0515584	0.00598218	0.000408933	0.674607	0.0461152
sas13	2	0.5	1	reference	dNNdSN	0.647604	207	0.641296	0.0501322	0.00665284	0.000462404	0.0998782	0.00694202
sas13	2	0.5	1	reference	dNSdSS	0.990505	202	1.88705	0.0503331	0.00651452	0.00045836	6.17267	0.434307
sas13	2	0.5	1	alternate	dNNdNS	1.22866	207	1.27072	0.0501322	0.00665284	0.000462404	0.30339	0.0210871
sas13	2	0.5	1	alternate	dSNdSS	1.87923	202	3.67373	0.0503331	0.00651452	0.00045836	11.6795	0.821768
sas13	2	0.5	1.5	reference	dNNdSN	0.645018	209	0.649945	0.0493076	0.00814299	0.000563263	0.106662	0.00737799
sas13	2	0.5	1.5	reference	dNSdSS	0.944612	199	1.89833	0.0497171	0.00787531	0.000558266	8.88716	0.629994
sas13	2	0.5	1.5	alternate	dNNdNS	1.80068	209	2.00478	0.0493076	0.00814299	0.000563263	1.05069	0.0726776
sas13	2	0.5	1.5	alternate	dSNdSS	2.63705	199	5.27605	0.0497171	0.00787531	0.000558266	22.1826	1.57249
sas13	2	0.5	2	reference	dNNdSN	0.643263	211	0.653473	0.0505631	0.00760964	0.00052387	0.107932	0.00743034
sas13	2	0.5	2	reference	dNSdSS	0.940086	207	2.00036	0.0507518	0.00755165	0.000524876	6.78088	0.471304
sas13	2	0.5	2	alternate	dNNdNS	2.3619	211	2.504	0.0505631	0.00760964	0.00052387	0.822242	0.0566055
sas13	2	0.5	2	alternate	dSNdSS	3.45176	207	7.60078	0.0507518	0.00755165	0.000524876	29.0262	2.01746
sas13	2	1	0.1	reference	dNNdSN	1.22803	218	1.31138	0.0493544	0.00688215	0.000466118	0.520451	0.0352494
sas13	2	1	0.1	reference	dNSdSS	1.81538	216	1.97675	0.0494514	0.00683606	0.000465135	0.918012	0.0624628
sas13	2	1	0.1	alternate	dNNdNS	0.14149	220	0.138339	0.0491892	0.00713808	0.000481249	0.0273051	0.00184091
sas13	2	1	0.1	alternate	dSNdSS	0.209163	216	0.223816	0.0494514	0.00683606	0.000465135	0.119705	0.00814486
sas13	2	1	0.5	reference	dNNdSN	1.22375	202	1.30053	0.0499297	0.00714978	0.000503057	0.376102	0.0264625
sas13	2	1	0.5	reference	dNSdSS	1.91583	197	2.5468	0.0501422	0.00695566	0.000495571	4.18699	0.29831
sas13	2	1	0.5	alternate	dNNdNS	0.640995	202	0.662372	0.0499297	0.00714978	0.000503057	0.15076	0.0106074
sas13	2	1	0.5	alternate	dSNdSS	1.00351	197	1.42382	0.0501422	0.00695566	0.000495571	3.62098	0.257984
sas13	2	1	1	reference	dNNdSN	1.22367	176	1.24975	0.049596	0.00785184	0.000591855	0.19922	0.0150168
sas13	2	1	1	reference	dNSdSS	1.86494	171	2.44694	0.0497121	0.00778627	0.000595431	2.47452	0.189231
sas13	2	1	1	alternate	dNNdNS	1.21325	176	1.25481	0.049596	0.00785184	0.000591855	0.383124	0.0288791
sas13	2	1	1	alternate	dSNdSS	1.84906	171	2.40787	0.0497121	0.00778627	0.000595431	2.73963	0.209505
sas13	2	1	1.5	reference	dNNdSN	1.22432	180	1.28242	0.0507292	0.00767142	0.000571794	0.26261	0.0195738
sas13	2	1	1.5	reference	dNSdSS	1.85365	170	5.68279	0.0509625	0.007425	0.000569471	20.7117	1.58851
sas13	2	1	1.5	alternate	dNNdNS	1.79117	180	1.84655	0.0507292	0.00767142	0.000571794	0.382239	0.0284904
sas13	2	1	1.5	alternate	dSNdSS	2.71186	170	7.42641	0.0509625	0.007425	0.000569471	23.6679	1.81525
sas13	2	1	2	reference	dNNdSN	1.22672	185	1.24939	0.0506742	0.00837812	0.000615972	0.192422	0.0141472
sas13	2	1	2	reference	dNSdSS	1.75357	174	4.57719	0.0510353	0.00807346	0.000612047	13.6486	1.03469
sas13	2	1	2	alternate	dNNdNS	2.31824	185	2.40182	0.0506742	0.00837812	0.000615972	0.716053	0.0526453
sas13	2	1	2	alternate	dSNdSS	3.31385	174	8.68157	0.0510353	0.00807346	0.000612047	26.2334	1.98875
sas13	2	1.5	0.1	reference	dNNdSN	1.8223	227	2.03371	0.0500445	0.00604313	0.000401097	1.06979	0.0710047
sas13	2	1.5	0.1	reference	dNSdSS	2.61309	224	4.79921	0.0500557	0.0059753	0.000399241	19.7849	1.32193
sas13	2	1.5	0.1	alternate	dNNdNS	0.142111	230	0.13951	0.0499049	0.00615321	0.000405731	0.0277792	0.00183171
sas13	2	1.5	0.1	alternate	dSNdSS	0.20378	224	0.408658	0.0500557	0.0059753	0.000399241	1.93995	0.129618
sas13	2	1.5	0.5	reference	dNNdSN	1.7966	199	1.82623	0.0509213	0.00647072	0.000458697	0.400775	0.0284102
sas13	2	1.5	0.5	reference	dNSdSS	2.78249	196	4.50874	0.0511831	0.0061487	0.000439193	11.5675	0.826251
sas13	2	1.5	0.5	alternate	dNNdNS	0.640503	199	0.647036	0.0509213	0.00647072	0.000458697	0.126082	0.00893768
sas13	2	1.5	0.5	alternate	dSNdSS	0.991979	196	1.7684	0.0511831	0.0061487	0.000439193	6.28208	0.44872
sas13	2	1.5	1	reference	dNNdSN	1.79703	174	1.84561	0.0493316	0.00821391	0.000622695	0.506991	0.0384349
sas13	2	1.5	1	reference	dNSdSS	2.74325	166	3.77449	0.0498431	0.00784626	0.000608988	4.04492	0.313946
sas13	2	1.5	1	alternate	dNNdNS	1.21062	174	1.28717	0.0493316	0.00821391	0.000622695	0.499814	0.0378908
sas13	2	1.5	1	alternate	dSNdSS	1.84807	166	2.66825	0.0498431	0.00784626	0.000608988	3.24002	0.251474
sas13	2	1.5	1.5	reference	dNNdSN	1.80398	187	1.83086	0.0511655	0.00802204	0.00058663	0.380325	0.0278121
sas13	2	1.5	1.5	reference	dNSdSS	2.58718	176	7.14379	0.0516582	0.00778135	0.000586541	22.1899	1.67263
sas13	2	1.5	1.5	alternate	dNNdNS	1.75062	187	1.83351	0.0511655	0.00802204	0.00058663	0.394519	0.0288501
sas13	2	1.5	1.5	alternate	dSNdSS	2.51066	176	6.92338	0.0516582	0.00778135	0.000586541	22.2803	1.67944
sas13	2	1.5	2	reference	dNNdSN	1.77729	184	1.85386	0.052795	0.00801058	0.000590547	0.450357	0.0332008
sas13	2	1.5	2	reference	dNSdSS	2.47079	175	6.89865	0.0532192	0.00768053	0.000580593	15.3969	1.1639
sas13	2	1.5	2	alternate	dNNdNS	2.31554	184	2.38079	0.052795	0.00801058	0.000590547	0.428535	0.031592
sas13	2	1.5	2	alternate	dSNdSS	3.21906	175	9.39952	0.0532192	0.00768053	0.000580593	22.2028	1.67838
sas13	2	2	0.1	reference	dNNdSN	2.39694	230	3.28337	0.0506666	0.00654653	0.000431665	8.20373	0.540938
sas13	2	2	0.1	reference	dNSdSS	3.42723	228	5.53796	0.0506939	0.00644488	0.000426823	13.2512	0.877584
sas13	2	2	0.1	alternate	dNNdNS	0.142029	231	0.14734	0.0506617	0.0065327	0.00042982	0.0359597	0.00236597
sas13	2	2	0.1	alternate	dSNdSS	0.203078	228	0.368194	0.0506939	0.00644488	0.000426823	1.45965	0.0966677
sas13	2	2	0.5	reference	dNNdSN	2.37183	212	2.51973	0.0511441	0.00728076	0.000500044	0.776777	0.0533492
sas13	2	2	0.5	reference	dNSdSS	3.53402	205	8.92945	0.0513802	0.00716016	0.000500087	26.2967	1.83664
sas13	2	2	0.5	alternate	dNNdNS	0.644081	212	0.645232	0.0511441	0.00728076	0.000500044	0.0986271	0.00677373
sas13	2	2	0.5	alternate	dSNdSS	0.959681	205	2.14647	0.0513802	0.00716016	0.000500087	5.12256	0.357775
sas13	2	2	1	reference	dNNdSN	2.36725	181	2.42622	0.0510408	0.00766054	0.000569404	0.477188	0.0354691
sas13	2	2	1	reference	dNSdSS	3.5042	170	7.61712	0.0512023	0.0075967	0.00058264	18.7183	1.43562
sas13	2	2	1	alternate	dNNdNS	1.21555	181	1.26416	0.0510408	0.00766054	0.000569404	0.220332	0.0163772
sas13	2	2	1	alternate	dSNdSS	1.79936	170	3.9606	0.0512023	0.0075967	0.00058264	10.4129	0.798637
sas13	2	2	1.5	reference	dNNdSN	2.35298	176	2.43759	0.0521822	0.00854732	0.000644278	0.652589	0.0491907
sas13	2	2	1.5	reference	dNSdSS	3.3069	163	7.44845	0.0527811	0.00819753	0.00064208	24.8839	1.94906
sas13	2	2	1.5	alternate	dNNdNS	1.77967	176	1.78807	0.0521822	0.00854732	0.000644278	0.322104	0.0242795
sas13	2	2	1.5	alternate	dSNdSS	2.50117	163	5.98613	0.0527811	0.00819753	0.00064208	21.114	1.65378
sas13	2	2	2	reference	dNNdSN	2.31315	205	2.38145	0.0537335	0.00894479	0.000624731	0.573757	0.0400729
sas13	2	2	2	reference	dNSdSS	3.33894	191	6.54777	0.0542549	0.00844916	0.00061136	12.1143	0.876558
sas13	2	2	2	alternate	dNNdNS	2.32328	205	2.38795	0.0537335	0.00894479	0.000624731	0.541241	0.0378019
sas13	2	2	2	alternate	dSNdSS	3.35356	191	6.65113	0.0542549	0.00844916	0.00061136	11.8688	0.858796
ss12/ss13	0.5	0.1	0.1	reference	dNNdSN	0.15193	234	0.153568	0.0524667	0.00503427	0.000329101	0.0454156	0.00296891
ss12/ss13	0.5	0.1	0.1	reference	dNSdSS	0.240853	231	0.325952	0.0524999	0.00493871	0.000324944	1.11762	0.0735339
ss12/ss13	0.5	0.1	0.1	alternate	dNNdNS	0.147015	234	0.149315	0.0524667	0.00503427	0.000329101	0.0366559	0.00239627
ss12/ss13	0.5	0.1	0.1	alternate	dSNdSS	0.233062	231	0.274148	0.0524999	0.00493871	0.000324944	0.37202	0.0244771
ss12/ss13	0.5	0.1	0.5	reference	dNNdSN	0.147709	231	0.149575	0.0515206	0.00521548	0.000343153	0.0330269	0.00217301
ss12/ss13	0.5	0.1	0.5	reference	dNSdSS	0.222615	224	0.251674	0.0517724	0.00463436	0.000309646	0.130052	0.00868947
ss12/ss13	0.5	0.1	0.5	alternate	dNNdNS	0.647015	231	0.698535	0.0515206	0.00521548	0.000343153	0.262708	0.0172849
ss12/ss13	0.5	0.1	0.5	alternate	dSNdSS	0.975128	224	1.13641	0.0517724	0.00463436	0.000309646	0.656358	0.0438548
ss12/ss13	0.5	0.1	1	reference	dNNdSN	0.148414	228	0.148807	0.0488728	0.00659693	0.000436893	0.0329529	0.00218236
ss12/ss13	0.5	0.1	1	reference	dNSdSS	0.218438	208	0.442005	0.0494183	0.00615701	0.000426912	2.08309	0.144436
ss12/ss13	0.5	0.1	1	alternate	dNNdNS	1.26532	226	1.48571	0.0490564	0.00631057	0.000419773	1.19247	0.0793221
ss12/ss13	0.5	0.1	1	alternate	dSNdSS	1.86232	208	5.60032	0.0494183	0.00615701	0.000426912	43.2818	3.00105
ss12/ss13	0.5	0.1	1.5	reference	dNNdSN	0.147843	228	0.149027	0.0500146	0.00648197	0.000429279	0.0355671	0.00235549
ss12/ss13	0.5	0.1	1.5	reference	dNSdSS	0.219692	200	0.419288	0.0508061	0.005202	0.000367837	1.44289	0.102028
ss12/ss13	0.5	0.1	1.5	alternate	dNNdNS	1.83938	226	1.98016	0.050159	0.00632478	0.000420718	0.957909	0.0637192
ss12/ss13	0.5	0.1	1.5	alternate	dSNdSS	2.73328	200	5.16689	0.0508061	0.005202	0.000367837	22.305	1.5772
ss12/ss13	0.5	0.1	2	reference	dNNdSN	0.146988	231	0.149451	0.0500497	0.00673468	0.000443109	0.0298201	0.00196202
ss12/ss13	0.5	0.1	2	reference	dNSdSS	0.22127	208	0.384408	0.0505799	0.00631059	0.000437561	1.06314	0.0737152
ss12/ss13	0.5	0.1	2	alternate	dNNdNS	2.43792	227	2.74782	0.0501483	0.00667478	0.000443021	1.64418	0.109128
ss12/ss13	0.5	0.1	2	alternate	dSNdSS	3.66996	208	5.90437	0.0505799	0.00631059	0.000437561	12.3826	0.858582
ss12/ss13	0.5	0.5	0.1	reference	dNNdSN	0.659039	231	0.725809	0.0511195	0.00571095	0.000375753	0.344524	0.022668
ss12/ss13	0.5	0.5	0.1	reference	dNSdSS	1.0248	225	2.2934	0.051138	0.00563234	0.000375489	15.7465	1.04977
ss12/ss13	0.5	0.5	0.1	alternate	dNNdNS	0.142347	232	0.145349	0.0510656	0.00575744	0.000377994	0.0308357	0.00202446
ss12/ss13	0.5	0.5	0.1	alternate	dSNdSS	0.221348	225	0.490414	0.051138	0.00563234	0.000375489	3.36312	0.224208
ss12/ss13	0.5	0.5	0.5	reference	dNNdSN	0.661776	223	0.669972	0.0501497	0.00754422	0.000505198	0.144734	0.00969211
ss12/ss13	0.5	0.5	0.5	reference	dNSdSS	1.02292	215	1.68848	0.0506543	0.00705211	0.00048095	2.73877	0.186783
ss12/ss13	0.5	0.5	0.5	alternate	dNNdNS	0.640835	223	0.644155	0.0501497	0.00754422	0.000505198	0.129198	0.00865171
ss12/ss13	0.5	0.5	0.5	alternate	dSNdSS	0.990554	215	1.54927	0.0506543	0.00705211	0.00048095	2.1139	0.144167
ss12/ss13	0.5	0.5	1	reference	dNNdSN	0.66071	201	0.668799	0.0507068	0.00697881	0.000492247	0.106331	0.0075
ss12/ss13	0.5	0.5	1	reference	dNSdSS	1.03307	182	2.00768	0.0512508	0.00642827	0.000476495	6.04479	0.44807
ss12/ss13	0.5	0.5	1	alternate	dNNdNS	1.23577	201	1.28051	0.0507068	0.00697881	0.000492247	0.318938	0.0224961
ss12/ss13	0.5	0.5	1	alternate	dSNdSS	1.93222	182	3.55798	0.0512508	0.00642827	0.000476495	9.16064	0.679032
ss12/ss13	0.5	0.5	1.5	reference	dNNdSN	0.657115	213	0.666077	0.0495839	0.00758449	0.00051968	0.162402	0.0111276
ss12/ss13	0.5	0.5	1.5	reference	dNSdSS	1.01804	188	1.90823	0.0505711	0.00694213	0.000506307	4.32823	0.315669
ss12/ss13	0.5	0.5	1.5	alternate	dNNdNS	1.81187	213	1.96266	0.0495839	0.00758449	0.00051968	0.884789	0.0606248
ss12/ss13	0.5	0.5	1.5	alternate	dSNdSS	2.80707	188	5.38563	0.0505711	0.00694213	0.000506307	13.0693	0.953178
ss12/ss13	0.5	0.5	2	reference	dNNdSN	0.657886	202	0.684249	0.051839	0.00719566	0.000506285	0.173548	0.0122108
ss12/ss13	0.5	0.5	2	reference	dNSdSS	1.08171	178	2.94068	0.0524788	0.00669654	0.000501927	11.2033	0.839721
ss12/ss13	0.5	0.5	2	alternate	dNNdNS	2.3615	201	2.51749	0.051962	0.00699746	0.000493563	0.698266	0.0492519
ss12/ss13	0.5	0.5	2	alternate	dSNdSS	3.88284	178	10.014	0.0524788	0.00669654	0.000501927	33.8905	2.5402
ss12/ss13	0.5	1	0.1	reference	dNNdSN	1.30498	228	1.38446	0.0500518	0.00606203	0.000401468	0.631263	0.0418064
ss12/ss13	0.5	1	0.1	reference	dNSdSS	1.84107	221	2.43576	0.0502725	0.0058738	0.000395115	1.99241	0.134024
ss12/ss13	0.5	1	0.1	alternate	dNNdNS	0.144027	229	0.143128	0.0500626	0.00605093	0.000399857	0.0361471	0.00238867
ss12/ss13	0.5	1	0.1	alternate	dSNdSS	0.203195	221	0.279496	0.0502725	0.0058738	0.000395115	0.397094	0.0267114
ss12/ss13	0.5	1	0.5	reference	dNNdSN	1.27097	199	1.31302	0.0506753	0.00667473	0.000473159	0.31421	0.0222738
ss12/ss13	0.5	1	0.5	reference	dNSdSS	1.82432	183	4.60783	0.0511049	0.0063994	0.000473057	14.9825	1.10754
ss12/ss13	0.5	1	0.5	alternate	dNNdNS	0.638174	199	0.635631	0.0506753	0.00667473	0.000473159	0.0915084	0.00648686
ss12/ss13	0.5	1	0.5	alternate	dSNdSS	0.916021	183	2.08968	0.0511049	0.0063994	0.000473057	6.3912	0.472451
ss12/ss13	0.5	1	1	reference	dNNdSN	1.24596	176	1.29088	0.0486829	0.0074432	0.000561052	0.259163	0.0195352
ss12/ss13	0.5	1	1	reference	dNSdSS	1.99482	156	5.56715	0.0492211	0.00703372	0.000563148	27.5507	2.20582
ss12/ss13	0.5	1	1	alternate	dNNdNS	1.21859	176	1.22103	0.0486829	0.0074432	0.000561052	0.201368	0.0151787
ss12/ss13	0.5	1	1	alternate	dSNdSS	1.95101	156	4.89066	0.0492211	0.00703372	0.000563148	22.1957	1.77708
ss12/ss13	0.5	1	1.5	reference	dNNdSN	1.27096	186	1.28718	0.0496962	0.00783049	0.000574159	0.22093	0.0161994
ss12/ss13	0.5	1	1.5	reference	dNSdSS	2.03294	158	3.54511	0.0508642	0.00740566	0.000589163	7.18548	0.571646
ss12/ss13	0.5	1	1.5	alternate	dNNdNS	1.77786	186	1.8925	0.0496962	0.00783049	0.000574159	0.381521	0.0279745
ss12/ss13	0.5	1	1.5	alternate	dSNdSS	2.84373	158	5.1487	0.0508642	0.00740566	0.000589163	10.4165	0.828689
ss12/ss13	0.5	1	2	reference	dNNdSN	1.26065	174	1.28793	0.0507314	0.0089948	0.000681894	0.276577	0.0209673
ss12/ss13	0.5	1	2	reference	dNSdSS	1.99353	149	8.94692	0.0514812	0.00866816	0.000710123	36.2499	2.9697
ss12/ss13	0.5	1	2	alternate	dNNdNS	2.30345	174	2.41162	0.0507314	0.0089948	0.000681894	0.55232	0.0418713
ss12/ss13	0.5	1	2	alternate	dSNdSS	3.64256	149	18.0533	0.0514812	0.00866816	0.000710123	78.839	6.45874
ss12/ss13	0.5	1.5	0.1	reference	dNNdSN	1.94877	223	2.18754	0.0499991	0.00639523	0.000428256	1.67162	0.11194
ss12/ss13	0.5	1.5	0.1	reference	dNSdSS	2.59223	215	4.72857	0.0501732	0.00628108	0.000428366	13.3372	0.909593
ss12/ss13	0.5	1.5	0.1	alternate	dNNdNS	0.142674	227	0.14104	0.0497618	0.00661096	0.000438785	0.0300161	0.00199224
ss12/ss13	0.5	1.5	0.1	alternate	dSNdSS	0.189784	215	0.357172	0.0501732	0.00628108	0.000428366	1.07845	0.07355
ss12/ss13	0.5	1.5	0.5	reference	dNNdSN	1.83819	204	1.9496	0.0516307	0.00651708	0.000456287	0.454886	0.0318484
ss12/ss13	0.5	1.5	0.5	reference	dNSdSS	2.73415	191	5.20891	0.0521033	0.0059104	0.000427661	10.2815	0.743944
ss12/ss13	0.5	1.5	0.5	alternate	dNNdNS	0.636412	204	0.650184	0.0516307	0.00651708	0.000456287	0.112797	0.00789735
ss12/ss13	0.5	1.5	0.5	alternate	dSNdSS	0.946605	191	1.90447	0.0521033	0.0059104	0.000427661	4.38643	0.317391
ss12/ss13	0.5	1.5	1	reference	dNNdSN	1.83911	178	1.84157	0.0509241	0.00770542	0.000577546	0.291688	0.021863
ss12/ss13	0.5	1.5	1	reference	dNSdSS	3.03577	166	4.76633	0.0513744	0.00720423	0.000559157	9.70703	0.753411
ss12/ss13	0.5	1.5	1	alternate	dNNdNS	1.2131	178	1.23926	0.0509241	0.00770542	0.000577546	0.17757	0.0133094
ss12/ss13	0.5	1.5	1	alternate	dSNdSS	2.00244	166	3.17599	0.0513744	0.00720423	0.000559157	5.73079	0.444795
ss12/ss13	0.5	1.5	1.5	reference	dNNdSN	1.82152	189	1.92552	0.0517767	0.00785138	0.000571104	0.389436	0.0283273
ss12/ss13	0.5	1.5	1.5	reference	dNSdSS	2.9963	164	11.8348	0.05296	0.00708187	0.000553001	64.9724	5.07349
ss12/ss13	0.5	1.5	1.5	alternate	dNNdNS	1.7652	189	1.84772	0.0517767	0.00785138	0.000571104	0.503616	0.0366327
ss12/ss13	0.5	1.5	1.5	alternate	dSNdSS	2.90365	164	10.6273	0.05296	0.00708187	0.000553001	57.0235	4.45279
ss12/ss13	0.5	1.5	2	reference	dNNdSN	1.82814	196	1.84527	0.0535008	0.00836284	0.000597346	0.302309	0.0215935
ss12/ss13	0.5	1.5	2	reference	dNSdSS	2.83153	176	14.4254	0.0539676	0.00816752	0.00061565	42.6047	3.21145
ss12/ss13	0.5	1.5	2	alternate	dNNdNS	2.29932	196	2.36266	0.0535008	0.00836284	0.000597346	0.469741	0.0335529
ss12/ss13	0.5	1.5	2	alternate	dSNdSS	3.56133	176	16.7454	0.0539676	0.00816752	0.00061565	44.7341	3.37196
ss12/ss13	0.5	2	0.1	reference	dNNdSN	2.51152	217	2.88459	0.0500602	0.00668318	0.000453684	1.63367	0.110901
ss12/ss13	0.5	2	0.1	reference	dNSdSS	3.39466	212	4.55571	0.0503466	0.006238	0.000428428	4.73344	0.325094
ss12/ss13	0.5	2	0.1	alternate	dNNdNS	0.144023	225	0.14023	0.0497913	0.00708067	0.000472044	0.0324508	0.00216339
ss12/ss13	0.5	2	0.1	alternate	dSNdSS	0.194666	212	0.249231	0.0503466	0.006238	0.000428428	0.291279	0.0200051
ss12/ss13	0.5	2	0.5	reference	dNNdSN	2.40478	209	2.5421	0.0514975	0.00693102	0.000479429	0.633583	0.0438258
ss12/ss13	0.5	2	0.5	reference	dNSdSS	3.3288	197	9.38009	0.0517976	0.0066829	0.000476137	23.7622	1.69299
ss12/ss13	0.5	2	0.5	alternate	dNNdNS	0.636139	209	0.646369	0.0514975	0.00693102	0.000479429	0.10116	0.0069974
ss12/ss13	0.5	2	0.5	alternate	dSNdSS	0.880572	197	2.47031	0.0517976	0.0066829	0.000476137	6.58572	0.469213
ss12/ss13	0.5	2	1	reference	dNNdSN	2.44314	178	2.5004	0.0505709	0.00843347	0.000632115	0.540164	0.040487
ss12/ss13	0.5	2	1	reference	dNSdSS	3.54165	153	8.84474	0.0512376	0.00820289	0.000663165	17.1432	1.38595
ss12/ss13	0.5	2	1	alternate	dNNdNS	1.21684	178	1.22063	0.0505709	0.00843347	0.000632115	0.210004	0.0157404
ss12/ss13	0.5	2	1	alternate	dSNdSS	1.76396	153	4.30756	0.0512376	0.00820289	0.000663165	8.14355	0.658367
ss12/ss13	0.5	2	1.5	reference	dNNdSN	2.35472	190	2.48693	0.0534814	0.00876764	0.000636071	0.585789	0.0424976
ss12/ss13	0.5	2	1.5	reference	dNSdSS	3.77873	173	17.818	0.0537915	0.0084292	0.00064086	54.1918	4.12013
ss12/ss13	0.5	2	1.5	alternate	dNNdNS	1.75285	190	1.83594	0.0534814	0.00876764	0.000636071	0.343076	0.0248894
ss12/ss13	0.5	2	1.5	alternate	dSNdSS	2.81288	173	12.8231	0.0537915	0.0084292	0.00064086	41.6523	3.16676
ss12/ss13	0.5	2	2	reference	dNNdSN	2.38977	192	2.53142	0.0561336	0.00697476	0.00050336	0.763833	0.0551249
ss12/ss13	0.5	2	2	reference	dNSdSS	3.87205	168	11.1145	0.0562998	0.00692661	0.000534399	22.5573	1.74033
ss12/ss13	0.5	2	2	alternate	dNNdNS	2.27713	192	2.36448	0.0561336	0.00697476	0.00050336	0.700694	0.0505682
ss12/ss13	0.5	2	2	alternate	dSNdSS	3.68953	168	9.87956	0.0562998	0.00692661	0.000534399	19.5231	1.50624
ss12/ss13	1	0.1	0.1	reference	dNNdSN	0.149664	234	0.153491	0.0526833	0.00554034	0.000362183	0.0659098	0.00430866
ss12/ss13	1	0.1	0.1	reference	dNSdSS	0.246936	231	0.298304	0.0528645	0.00512145	0.000336967	0.491887	0.0323638
ss12/ss13	1	0.1	0.1	alternate	dNNdNS	0.145845	234	0.153518	0.0526833	0.00554034	0.000362183	0.0607762	0.00397306
ss12/ss13	1	0.1	0.1	alternate	dSNdSS	0.240634	231	0.304983	0.0528645	0.00512145	0.000336967	0.516446	0.0339797
ss12/ss13	1	0.1	0.5	reference	dNNdSN	0.14933	234	0.149605	0.0512675	0.00487698	0.000318818	0.0393478	0.00257225
ss12/ss13	1	0.1	0.5	reference	dNSdSS	0.224775	229	0.261841	0.0513916	0.00480461	0.000317497	0.151996	0.0100442
ss12/ss13	1	0.1	0.5	alternate	dNNdNS	0.651826	234	0.669237	0.0512675	0.00487698	0.000318818	0.219582	0.0143545
ss12/ss13	1	0.1	0.5	alternate	dSNdSS	0.98114	229	1.13768	0.0513916	0.00480461	0.000317497	0.654747	0.0432669
ss12/ss13	1	0.1	1	reference	dNNdSN	0.146478	227	0.149766	0.0499412	0.00609319	0.000404419	0.0404374	0.00268393
ss12/ss13	1	0.1	1	reference	dNSdSS	0.218219	221	0.478035	0.0500607	0.00578846	0.000389374	2.94226	0.197918
ss12/ss13	1	0.1	1	alternate	dNNdNS	1.2369	226	1.37781	0.0499878	0.00606617	0.000403516	0.558267	0.0371354
ss12/ss13	1	0.1	1	alternate	dSNdSS	1.84271	221	6.05539	0.0500607	0.00578846	0.000389374	54.8662	3.6907
ss12/ss13	1	0.1	1.5	reference	dNNdSN	0.147311	223	0.148336	0.0503628	0.0058036	0.000388638	0.028984	0.00194091
ss12/ss13	1	0.1	1.5	reference	dNSdSS	0.222784	202	1.021	0.0507171	0.00516664	0.000363523	5.75047	0.404602
ss12/ss13	1	0.1	1.5	alternate	dNNdNS	1.85508	223	2.05814	0.0503628	0.0058036	0.000388638	1.02768	0.0688183
ss12/ss13	1	0.1	1.5	alternate	dSNdSS	2.8055	202	14.7685	0.0507171	0.00516664	0.000363523	89.5686	6.30203
ss12/ss13	1	0.1	2	reference	dNNdSN	0.147141	227	0.144766	0.0500013	0.00693498	0.000460291	0.0292525	0.00194155
ss12/ss13	1	0.1	2	reference	dNSdSS	0.216044	212	0.627736	0.0502176	0.00678786	0.000466192	4.02737	0.276601
ss12/ss13	1	0.1	2	alternate	dNNdNS	2.42755	225	2.87305	0.0501069	0.00681956	0.000454637	2.31248	0.154165
ss12/ss13	1	0.1	2	alternate	dSNdSS	3.56431	212	8.36623	0.0502176	0.00678786	0.000466192	32.558	2.23609
ss12/ss13	1	0.5	0.1	reference	dNNdSN	0.668482	232	0.733256	0.0503833	0.00589914	0.000387298	0.28714	0.0188516
ss12/ss13	1	0.5	0.1	reference	dNSdSS	1.0313	224	1.77139	0.0507321	0.00551876	0.000368738	5.94354	0.39712
ss12/ss13	1	0.5	0.1	alternate	dNNdNS	0.14299	233	0.143713	0.0504012	0.00589273	0.000386045	0.0366984	0.00240419
ss12/ss13	1	0.5	0.1	alternate	dSNdSS	0.220598	224	0.333557	0.0507321	0.00551876	0.000368738	0.745252	0.0497943
ss12/ss13	1	0.5	0.5	reference	dNNdSN	0.663398	219	0.647321	0.0505285	0.00692473	0.00046793	0.120248	0.0081256
ss12/ss13	1	0.5	0.5	reference	dNSdSS	1.06326	206	1.37153	0.0507031	0.00675066	0.000470341	1.23743	0.0862158
ss12/ss13	1	0.5	0.5	alternate	dNNdNS	0.644254	219	0.649695	0.0505285	0.00692473	0.00046793	0.138514	0.00935992
ss12/ss13	1	0.5	0.5	alternate	dSNdSS	1.03258	206	1.33648	0.0507031	0.00675066	0.000470341	1.16469	0.0811478
ss12/ss13	1	0.5	1	reference	dNNdSN	0.654679	200	0.667068	0.0507235	0.00706329	0.00049945	0.119179	0.00842722
ss12/ss13	1	0.5	1	reference	dNSdSS	1.03678	179	2.70886	0.0513022	0.00640704	0.000478884	9.50883	0.710723
ss12/ss13	1	0.5	1	alternate	dNNdNS	1.22687	200	1.27125	0.0507235	0.00706329	0.00049945	0.31294	0.0221282
ss12/ss13	1	0.5	1	alternate	dSNdSS	1.94293	179	5.16273	0.0513022	0.00640704	0.000478884	17.429	1.3027
ss12/ss13	1	0.5	1.5	reference	dNNdSN	0.66112	204	0.646177	0.0492114	0.0081996	0.000574087	0.101389	0.00709867
ss12/ss13	1	0.5	1.5	reference	dNSdSS	1.00818	177	2.97198	0.0499537	0.00798129	0.00059991	8.65695	0.650696
ss12/ss13	1	0.5	1.5	alternate	dNNdNS	1.82503	204	1.83451	0.0492114	0.0081996	0.000574087	0.454201	0.0318004
ss12/ss13	1	0.5	1.5	alternate	dSNdSS	2.7831	177	7.64978	0.0499537	0.00798129	0.00059991	20.5212	1.54247
ss12/ss13	1	0.5	2	reference	dNNdSN	0.659505	210	0.667384	0.0510078	0.00804449	0.000555123	0.124185	0.00856961
ss12/ss13	1	0.5	2	reference	dNSdSS	1.00004	181	6.9661	0.0518988	0.00745656	0.000554242	44.3157	3.29396
ss12/ss13	1	0.5	2	alternate	dNNdNS	2.3561	209	2.52863	0.0510412	0.00804923	0.000556777	0.82062	0.0567635
ss12/ss13	1	0.5	2	alternate	dSNdSS	3.57267	181	25.1024	0.0518988	0.00745656	0.000554242	153.02	11.3739
ss12/ss13	1	1	0.1	reference	dNNdSN	1.27217	226	1.42503	0.0487914	0.0070821	0.000471095	0.611329	0.040665
ss12/ss13	1	1	0.1	reference	dNSdSS	1.85047	221	3.1052	0.0491536	0.00660025	0.000443981	7.83148	0.526803
ss12/ss13	1	1	0.1	alternate	dNNdNS	0.140711	228	0.144702	0.0487439	0.00707839	0.000468778	0.0353768	0.00234289
ss12/ss13	1	1	0.1	alternate	dSNdSS	0.204676	221	0.368733	0.0491536	0.00660025	0.000443981	1.16721	0.078515
ss12/ss13	1	1	0.5	reference	dNNdSN	1.25918	208	1.26385	0.049868	0.00683258	0.000473754	0.272723	0.01891
ss12/ss13	1	1	0.5	reference	dNSdSS	1.87474	199	3.74316	0.0503119	0.00643203	0.000455955	8.96226	0.635318
ss12/ss13	1	1	0.5	alternate	dNNdNS	0.639584	208	0.644768	0.049868	0.00683258	0.000473754	0.0963056	0.00667759
ss12/ss13	1	1	0.5	alternate	dSNdSS	0.952252	199	1.76587	0.0503119	0.00643203	0.000455955	3.5869	0.254269
ss12/ss13	1	1	1	reference	dNNdSN	1.26042	168	1.26995	0.0501271	0.00713243	0.000550279	0.169656	0.0130892
ss12/ss13	1	1	1	reference	dNSdSS	1.89402	158	3.29667	0.0506094	0.00672352	0.000534895	6.51532	0.518331
ss12/ss13	1	1	1	alternate	dNNdNS	1.22546	168	1.23598	0.0501271	0.00713243	0.000550279	0.199209	0.0153693
ss12/ss13	1	1	1	alternate	dSNdSS	1.84149	158	3.2724	0.0506094	0.00672352	0.000534895	6.34997	0.505177
ss12/ss13	1	1	1.5	reference	dNNdSN	1.24141	168	1.27939	0.0511199	0.00732296	0.000564979	0.189452	0.0146166
ss12/ss13	1	1	1.5	reference	dNSdSS	1.97827	146	5.02509	0.0518159	0.00670059	0.000554545	22.9228	1.8971
ss12/ss13	1	1	1.5	alternate	dNNdNS	1.754	168	1.85417	0.0511199	0.00732296	0.000564979	0.323858	0.0249862
ss12/ss13	1	1	1.5	alternate	dSNdSS	2.79513	146	6.57926	0.0518159	0.00670059	0.000554545	27.111	2.24372
ss12/ss13	1	1	2	reference	dNNdSN	1.24917	180	1.27064	0.0513451	0.00824352	0.000614435	0.234604	0.0174863
ss12/ss13	1	1	2	reference	dNSdSS	1.90443	153	8.73803	0.0522867	0.00774589	0.000626218	24.9142	2.01419
ss12/ss13	1	1	2	alternate	dNNdNS	2.35526	180	2.39135	0.0513451	0.00824352	0.000614435	0.50422	0.0375823
ss12/ss13	1	1	2	alternate	dSNdSS	3.59072	153	16.8611	0.0522867	0.00774589	0.000626218	51.03	4.12553
ss12/ss13	1	1.5	0.1	reference	dNNdSN	1.88646	224	3.10076	0.0494675	0.0069073	0.000461513	14.0456	0.938463
ss12/ss13	1	1.5	0.1	reference	dNSdSS	2.65746	210	4.97452	0.0499802	0.00646427	0.000446077	9.97403	0.688274
ss12/ss13	1	1.5	0.1	alternate	dNNdNS	0.14261	225	0.142625	0.049475	0.00689279	0.00045952	0.0364544	0.00243029
ss12/ss13	1	1.5	0.1	alternate	dSNdSS	0.200895	210	0.417641	0.0499802	0.00646427	0.000446077	0.973719	0.067193
ss12/ss13	1	1.5	0.5	reference	dNNdSN	1.87055	205	1.97044	0.0503165	0.00801203	0.000559585	0.52705	0.0368108
ss12/ss13	1	1.5	0.5	reference	dNSdSS	2.88761	184	6.65034	0.0511259	0.00737496	0.000543689	16.1148	1.188
ss12/ss13	1	1.5	0.5	alternate	dNNdNS	0.637966	205	0.650845	0.0503165	0.00801203	0.000559585	0.130088	0.00908576
ss12/ss13	1	1.5	0.5	alternate	dSNdSS	0.984841	184	2.45988	0.0511259	0.00737496	0.000543689	6.28974	0.463686
ss12/ss13	1	1.5	1	reference	dNNdSN	1.83207	170	1.90256	0.0503034	0.00790463	0.000606257	0.339476	0.0260366
ss12/ss13	1	1.5	1	reference	dNSdSS	2.72335	154	8.57215	0.0509404	0.00756311	0.000609453	36.1353	2.91187
ss12/ss13	1	1.5	1	alternate	dNNdNS	1.21476	170	1.24849	0.0503034	0.00790463	0.000606257	0.207198	0.0158913
ss12/ss13	1	1.5	1	alternate	dSNdSS	1.80573	154	6.04015	0.0509404	0.00756311	0.000609453	28.5625	2.30163
ss12/ss13	1	1.5	1.5	reference	dNNdSN	1.83502	187	1.93475	0.0532405	0.00708633	0.000518204	0.467787	0.0342079
ss12/ss13	1	1.5	1.5	reference	dNSdSS	2.71329	169	15.2172	0.054181	0.00620267	0.000477128	68.2319	5.24861
ss12/ss13	1	1.5	1.5	alternate	dNNdNS	1.77777	187	1.80723	0.0532405	0.00708633	0.000518204	0.324553	0.0237337
ss12/ss13	1	1.5	1.5	alternate	dSNdSS	2.62864	169	11.2151	0.054181	0.00620267	0.000477128	31.9034	2.45411
ss12/ss13	1	1.5	2	reference	dNNdSN	1.81689	185	1.86067	0.0524913	0.00809945	0.000595483	0.370648	0.0272506
ss12/ss13	1	1.5	2	reference	dNSdSS	2.78025	156	7.23834	0.0538318	0.00743347	0.000595154	20.9154	1.67457
ss12/ss13	1	1.5	2	alternate	dNNdNS	2.30967	185	2.35723	0.0524913	0.00809945	0.000595483	0.508348	0.0373745
ss12/ss13	1	1.5	2	alternate	dSNdSS	3.53433	156	9.10351	0.0538318	0.00743347	0.000595154	26.6361	2.13259
ss12/ss13	1	2	0.1	reference	dNNdSN	2.5307	224	3.41753	0.0514586	0.0053332	0.000356339	5.87638	0.392632
ss12/ss13	1	2	0.1	reference	dNSdSS	3.2688	214	7.08256	0.0515226	0.00532635	0.000364101	15.1378	1.0348
ss12/ss13	1	2	0.1	alternate	dNNdNS	0.142498	227	0.143061	0.051141	0.00597884	0.000396829	0.0315873	0.00209652
ss12/ss13	1	2	0.1	alternate	dSNdSS	0.184059	214	0.33683	0.0515226	0.00532635	0.000364101	0.620022	0.0423838
ss12/ss13	1	2	0.5	reference	dNNdSN	2.42047	210	2.53268	0.0506337	0.00725745	0.000500812	0.583865	0.0402905
ss12/ss13	1	2	0.5	reference	dNSdSS	3.50374	189	9.72111	0.0513016	0.00682166	0.000496203	35.377	2.57329
ss12/ss13	1	2	0.5	alternate	dNNdNS	0.637548	210	0.655056	0.0506337	0.00725745	0.000500812	0.139984	0.0096598
ss12/ss13	1	2	0.5	alternate	dSNdSS	0.922878	189	2.47574	0.0513016	0.00682166	0.000496203	8.8395	0.642979
ss12/ss13	1	2	1	reference	dNNdSN	2.38116	192	2.59384	0.0510671	0.00849272	0.000612909	0.600697	0.0433515
ss12/ss13	1	2	1	reference	dNSdSS	3.71905	179	18.0812	0.0513909	0.00836615	0.000625315	53.854	4.02523
ss12/ss13	1	2	1	alternate	dNNdNS	1.2093	192	1.23107	0.0510671	0.00849272	0.000612909	0.174503	0.0125937
ss12/ss13	1	2	1	alternate	dSNdSS	1.88877	179	8.48155	0.0513909	0.00836615	0.000625315	24.3809	1.82231
ss12/ss13	1	2	1.5	reference	dNNdSN	2.38431	193	2.50675	0.0536717	0.00826317	0.000594796	0.45206	0.03254
ss12/ss13	1	2	1.5	reference	dNSdSS	3.54793	166	9.19697	0.0544718	0.00760821	0.000590511	24.8266	1.92692
ss12/ss13	1	2	1.5	alternate	dNNdNS	1.76447	193	1.79301	0.0536717	0.00826317	0.000594796	0.329056	0.023686
ss12/ss13	1	2	1.5	alternate	dSNdSS	2.62559	166	6.89331	0.0544718	0.00760821	0.000590511	20.5053	1.59152
ss12/ss13	1	2	2	reference	dNNdSN	2.3845	195	2.51667	0.0554837	0.00788395	0.000564581	0.560005	0.0401028
ss12/ss13	1	2	2	reference	dNSdSS	3.56137	168	11.4735	0.0557495	0.00765687	0.00059074	23.4126	1.80632
ss12/ss13	1	2	2	alternate	dNNdNS	2.32051	195	2.36735	0.0554837	0.00788395	0.000564581	0.469679	0.0336344
ss12/ss13	1	2	2	alternate	dSNdSS	3.46581	168	11.1846	0.0557495	0.00765687	0.00059074	24.7696	1.91102
ss12/ss13	2	0.1	0.1	reference	dNNdSN	0.149735	234	0.153118	0.052416	0.00520087	0.000339992	0.0448704	0.00293327
ss12/ss13	2	0.1	0.1	reference	dNSdSS	0.243468	231	0.320175	0.0527016	0.00433336	0.000285114	0.79993	0.0526315
ss12/ss13	2	0.1	0.1	alternate	dNNdNS	0.146015	234	0.14612	0.052416	0.00520087	0.000339992	0.0409254	0.00267537
ss12/ss13	2	0.1	0.1	alternate	dSNdSS	0.23742	231	0.294695	0.0527016	0.00433336	0.000285114	0.632824	0.0416367
ss12/ss13	2	0.1	0.5	reference	dNNdSN	0.147095	231	0.149913	0.0518821	0.00557723	0.000366955	0.0440192	0.00289625
ss12/ss13	2	0.1	0.5	reference	dNSdSS	0.217853	224	0.296193	0.0521608	0.00523658	0.000349883	0.356387	0.0238121
ss12/ss13	2	0.1	0.5	alternate	dNNdNS	0.645404	231	0.703297	0.0518821	0.00557723	0.000366955	0.287887	0.0189416
ss12/ss13	2	0.1	0.5	alternate	dSNdSS	0.955865	224	1.30325	0.0521608	0.00523658	0.000349883	1.38617	0.0926172
ss12/ss13	2	0.1	1	reference	dNNdSN	0.146086	226	0.149754	0.0497284	0.00630361	0.00041931	0.0469407	0.00312245
ss12/ss13	2	0.1	1	reference	dNSdSS	0.21833	209	0.275137	0.0504034	0.00533358	0.000368932	0.174705	0.0120846
ss12/ss13	2	0.1	1	alternate	dNNdNS	1.24468	226	1.39761	0.0497284	0.00630361	0.00041931	0.770735	0.0512685
ss12/ss13	2	0.1	1	alternate	dSNdSS	1.86021	209	2.33273	0.0504034	0.00533358	0.000368932	1.335	0.0923437
ss12/ss13	2	0.1	1.5	reference	dNNdSN	0.145934	223	0.146088	0.0491855	0.00670129	0.000448751	0.0408787	0.00273744
ss12/ss13	2	0.1	1.5	reference	dNSdSS	0.226736	204	0.369636	0.0499519	0.00597065	0.000418029	0.70437	0.0493158
ss12/ss13	2	0.1	1.5	alternate	dNNdNS	1.81953	222	2.36668	0.0492163	0.0067005	0.000449708	4.25692	0.285706
ss12/ss13	2	0.1	1.5	alternate	dSNdSS	2.82699	204	5.13368	0.0499519	0.00597065	0.000418029	12.4267	0.870045
ss12/ss13	2	0.1	2	reference	dNNdSN	0.147868	227	0.14918	0.0502715	0.00657453	0.000436367	0.0325143	0.00215805
ss12/ss13	2	0.1	2	reference	dNSdSS	0.21718	205	0.477373	0.0508456	0.00598274	0.000417853	1.95568	0.13659
ss12/ss13	2	0.1	2	alternate	dNNdNS	2.42176	226	2.99827	0.0503478	0.00648759	0.000431548	2.45389	0.16323
ss12/ss13	2	0.1	2	alternate	dSNdSS	3.55695	205	8.21564	0.0508456	0.00598274	0.000417853	31.9962	2.23471
ss12/ss13	2	0.5	0.1	reference	dNNdSN	0.67118	231	0.709748	0.0516335	0.00527854	0.000347302	0.292165	0.0192231
ss12/ss13	2	0.5	0.1	reference	dNSdSS	1.00077	224	1.20337	0.0516891	0.00534409	0.000357067	0.890224	0.0594806
ss12/ss13	2	0.5	0.1	alternate	dNNdNS	0.143553	233	0.140775	0.0515168	0.00563466	0.000369139	0.0351355	0.0023018
ss12/ss13	2	0.5	0.1	alternate	dSNdSS	0.214047	224	0.242606	0.0516891	0.00534409	0.000357067	0.147351	0.0098453
ss12/ss13	2	0.5	0.5	reference	dNNdSN	0.659413	224	0.688876	0.0508386	0.00708747	0.000473551	0.246588	0.0164758
ss12/ss13	2	0.5	0.5	reference	dNSdSS	1.03032	211	2.22066	0.0511355	0.00669082	0.000460615	7.6174	0.524403
ss12/ss13	2	0.5	0.5	alternate	dNNdNS	0.642506	224	0.65447	0.0508386	0.00708747	0.000473551	0.187364	0.0125188
ss12/ss13	2	0.5	0.5	alternate	dSNdSS	1.00391	211	1.89415	0.0511355	0.00669082	0.000460615	5.48095	0.377324
ss12/ss13	2	0.5	1	reference	dNNdSN	0.661438	208	0.665673	0.0506244	0.00656263	0.000455036	0.117164	0.00812389
ss12/ss13	2	0.5	1	reference	dNSdSS	1.03563	190	2.15511	0.0509266	0.00636264	0.000461594	6.03064	0.437509
ss12/ss13	2	0.5	1	alternate	dNNdNS	1.23753	208	1.26748	0.0506244	0.00656263	0.000455036	0.276736	0.0191882
ss12/ss13	2	0.5	1	alternate	dSNdSS	1.93764	190	3.89922	0.0509266	0.00636264	0.000461594	10.5217	0.763326
ss12/ss13	2	0.5	1.5	reference	dNNdSN	0.65853	214	0.673056	0.0505771	0.00711567	0.000486417	0.0998544	0.0068259
ss12/ss13	2	0.5	1.5	reference	dNSdSS	1.09271	191	1.79531	0.0511419	0.00671336	0.000485762	3.98182	0.288114
ss12/ss13	2	0.5	1.5	alternate	dNNdNS	1.79663	214	1.88622	0.0505771	0.00711567	0.000486417	0.432213	0.0295455
ss12/ss13	2	0.5	1.5	alternate	dSNdSS	2.98118	191	4.89544	0.0511419	0.00671336	0.000485762	11.877	0.859392
ss12/ss13	2	0.5	2	reference	dNNdSN	0.659855	210	0.657653	0.0515755	0.00719314	0.000496374	0.102507	0.00707362
ss12/ss13	2	0.5	2	reference	dNSdSS	1.08216	189	3.30811	0.0522982	0.00640632	0.000465991	10.6605	0.775434
ss12/ss13	2	0.5	2	alternate	dNNdNS	2.34155	210	2.49496	0.0515755	0.00719314	0.000496374	0.673201	0.0464553
ss12/ss13	2	0.5	2	alternate	dSNdSS	3.84014	189	14.0368	0.0522982	0.00640632	0.000465991	57.5249	4.18432
ss12/ss13	2	1	0.1	reference	dNNdSN	1.25325	228	1.39706	0.0503883	0.00656211	0.000434586	0.709961	0.0470183
ss12/ss13	2	1	0.1	reference	dNSdSS	1.88646	219	2.68463	0.0506164	0.00622593	0.000420709	4.38235	0.296132
ss12/ss13	2	1	0.1	alternate	dNNdNS	0.14183	228	0.142652	0.0503883	0.00656211	0.000434586	0.03414	0.00226097
ss12/ss13	2	1	0.1	alternate	dSNdSS	0.213491	219	0.319498	0.0506164	0.00622593	0.000420709	0.855603	0.0578163
ss12/ss13	2	1	0.5	reference	dNNdSN	1.27759	197	1.32627	0.0507193	0.0063378	0.000451549	0.286965	0.0204454
ss12/ss13	2	1	0.5	reference	dNSdSS	1.95233	181	3.11679	0.0511429	0.00605249	0.000449878	3.74364	0.278262
ss12/ss13	2	1	0.5	alternate	dNNdNS	0.642475	197	0.659464	0.0507193	0.0063378	0.000451549	0.133489	0.00951066
ss12/ss13	2	1	0.5	alternate	dSNdSS	0.981784	181	1.56146	0.0511429	0.00605249	0.000449878	1.89383	0.140767
ss12/ss13	2	1	1	reference	dNNdSN	1.26252	166	1.28681	0.0490911	0.00777872	0.000603745	0.178912	0.0138863
ss12/ss13	2	1	1	reference	dNSdSS	1.90205	153	4.31639	0.0494807	0.00769228	0.000621884	8.95657	0.724096
ss12/ss13	2	1	1	alternate	dNNdNS	1.22907	166	1.25668	0.0490911	0.00777872	0.000603745	0.229827	0.017838
ss12/ss13	2	1	1	alternate	dSNdSS	1.85165	153	3.77847	0.0494807	0.00769228	0.000621884	6.77054	0.547366
ss12/ss13	2	1	1.5	reference	dNNdSN	1.25338	175	1.29336	0.0506678	0.00723503	0.000546917	0.170581	0.0128947
ss12/ss13	2	1	1.5	reference	dNSdSS	1.90094	157	4.54955	0.0511884	0.00700279	0.000558884	13.7365	1.09629
ss12/ss13	2	1	1.5	alternate	dNNdNS	1.78175	175	1.80112	0.0506678	0.00723503	0.000546917	0.336374	0.0254275
ss12/ss13	2	1	1.5	alternate	dSNdSS	2.70228	157	5.99784	0.0511884	0.00700279	0.000558884	16.0748	1.28291
ss12/ss13	2	1	2	reference	dNNdSN	1.25195	180	1.30039	0.051783	0.00797446	0.000594381	0.289126	0.0215502
ss12/ss13	2	1	2	reference	dNSdSS	1.98473	157	4.96354	0.0527999	0.00734674	0.000586334	12.7998	1.02153
ss12/ss13	2	1	2	alternate	dNNdNS	2.34184	180	2.40682	0.051783	0.00797446	0.000594381	0.474189	0.0353439
ss12/ss13	2	1	2	alternate	dSNdSS	3.71253	157	9.85323	0.0527999	0.00734674	0.000586334	29.3848	2.34516
ss12/ss13	2	1.5	0.1	reference	dNNdSN	1.90569	223	2.21266	0.0505479	0.00625095	0.000418595	1.12341	0.0752294
ss12/ss13	2	1.5	0.1	reference	dNSdSS	2.66002	215	4.17193	0.0507439	0.00567332	0.000386917	7.99976	0.545579
ss12/ss13	2	1.5	0.1	alternate	dNNdNS	0.143567	225	0.147697	0.0504382	0.00640548	0.000427032	0.040668	0.0027112
ss12/ss13	2	1.5	0.1	alternate	dSNdSS	0.200395	215	0.302919	0.0507439	0.00567332	0.000386917	0.597206	0.0407291
ss12/ss13	2	1.5	0.5	reference	dNNdSN	1.85373	206	2.1319	0.0502734	0.00723324	0.000503964	2.61386	0.182116
ss12/ss13	2	1.5	0.5	reference	dNSdSS	2.67354	187	6.69966	0.050591	0.0071623	0.00052376	15.6043	1.1411
ss12/ss13	2	1.5	0.5	alternate	dNNdNS	0.636154	206	0.6383	0.0502734	0.00723324	0.000503964	0.116011	0.00808289
ss12/ss13	2	1.5	0.5	alternate	dSNdSS	0.917493	187	2.20922	0.050591	0.0071623	0.00052376	4.6713	0.341599
ss12/ss13	2	1.5	1	reference	dNNdSN	1.83631	179	1.86555	0.0505109	0.00826084	0.000617444	0.46789	0.0349718
ss12/ss13	2	1.5	1	reference	dNSdSS	2.77455	165	3.66337	0.051152	0.0079505	0.000618946	3.92184	0.305315
ss12/ss13	2	1.5	1	alternate	dNNdNS	1.21011	179	1.22538	0.0505109	0.00826084	0.000617444	0.195694	0.0146269
ss12/ss13	2	1.5	1	alternate	dSNdSS	1.82839	165	2.46612	0.051152	0.0079505	0.000618946	2.46443	0.191856
ss12/ss13	2	1.5	1.5	reference	dNNdSN	1.82227	187	1.88307	0.0525498	0.00774565	0.000566418	0.39401	0.0288129
ss12/ss13	2	1.5	1.5	reference	dNSdSS	3.01769	166	8.04738	0.0532895	0.00735626	0.000570957	31.7577	2.46488
ss12/ss13	2	1.5	1.5	alternate	dNNdNS	1.76154	187	1.84813	0.0525498	0.00774565	0.000566418	0.36018	0.026339
ss12/ss13	2	1.5	1.5	alternate	dSNdSS	2.91712	166	7.64944	0.0532895	0.00735626	0.000570957	29.6126	2.29838
ss12/ss13	2	1.5	2	reference	dNNdSN	1.82163	186	1.87748	0.0522362	0.00808765	0.000593016	0.315029	0.0230991
ss12/ss13	2	1.5	2	reference	dNSdSS	3.02919	152	12.2496	0.0535537	0.00746194	0.000605243	44.3524	3.59746
ss12/ss13	2	1.5	2	alternate	dNNdNS	2.31251	186	2.33228	0.0522362	0.00808765	0.000593016	0.456366	0.0334624
ss12/ss13	2	1.5	2	alternate	dSNdSS	3.84548	152	14.7935	0.0535537	0.00746194	0.000605243	49.3035	3.99904
ss12/ss13	2	2	0.1	reference	dNNdSN	2.52768	223	2.89531	0.0503785	0.0064609	0.000432654	1.52281	0.101975
ss12/ss13	2	2	0.1	reference	dNSdSS	3.31176	211	6.29809	0.050797	0.00587483	0.00040444	16.6929	1.14919
ss12/ss13	2	2	0.1	alternate	dNNdNS	0.143398	228	0.140588	0.0502954	0.00645429	0.000427446	0.0311672	0.0020641
ss12/ss13	2	2	0.1	alternate	dSNdSS	0.187879	211	0.334455	0.050797	0.00587483	0.00040444	0.830424	0.0571687
ss12/ss13	2	2	0.5	reference	dNNdSN	2.45167	201	2.51921	0.0512329	0.00683488	0.000482095	0.610377	0.0430527
ss12/ss13	2	2	0.5	reference	dNSdSS	3.47799	186	8.09338	0.0516649	0.0066026	0.000484126	18.1019	1.3273
ss12/ss13	2	2	0.5	alternate	dNNdNS	0.638622	201	0.64205	0.0512329	0.00683488	0.000482095	0.108255	0.0076357
ss12/ss13	2	2	0.5	alternate	dSNdSS	0.905963	186	1.98594	0.0516649	0.0066026	0.000484126	4.0815	0.29927
ss12/ss13	2	2	1	reference	dNNdSN	2.40773	175	2.53884	0.0499871	0.00877229	0.000663122	0.692273	0.0523309
ss12/ss13	2	2	1	reference	dNSdSS	3.66719	152	11.6017	0.0510427	0.00817397	0.000662996	33.8125	2.74255
ss12/ss13	2	2	1	alternate	dNNdNS	1.20892	175	1.24707	0.0499871	0.00877229	0.000663122	0.233532	0.0176534
ss12/ss13	2	2	1	alternate	dSNdSS	1.84129	152	5.36283	0.0510427	0.00817397	0.000662996	13.0598	1.05929
ss12/ss13	2	2	1.5	reference	dNNdSN	2.4044	187	2.50737	0.0528543	0.00918773	0.000671874	0.686281	0.0501859
ss12/ss13	2	2	1.5	reference	dNSdSS	3.67984	162	7.1226	0.0538098	0.00859073	0.000674952	11.9568	0.939413
ss12/ss13	2	2	1.5	alternate	dNNdNS	1.76272	187	1.79854	0.0528543	0.00918773	0.000671874	0.317282	0.023202
ss12/ss13	2	2	1.5	alternate	dSNdSS	2.69777	162	5.47509	0.0538098	0.00859073	0.000674952	10.2585	0.80598
ss12/ss13	2	2	2	reference	dNNdSN	2.35623	195	2.3889	0.0553782	0.00812967	0.000582178	0.758203	0.054296
ss12/ss13	2	2	2	reference	dNSdSS	3.82281	162	15.2295	0.0562339	0.00742221	0.000583144	37.4956	2.94593
ss12/ss13	2	2	2	alternate	dNNdNS	2.28933	195	2.39441	0.0553782	0.00812967	0.000582178	0.799394	0.0572458
ss12/ss13	2	2	2	alternate	dSNdSS	3.71427	162	14.7318	0.0562339	0.00742221	0.000583144	35.5066	2.78966

## Sheet: S3 - GC Content
frame_type	dNdS_reference	dNdS_alternate	A_count	C_count	G_count	T_count	ACGT_count	GC_content
sas11	0.1	0.1	71987979	80946381	82006119	72259521	307200000	0.530444
sas11	0.1	0.5	72253146	81468159	81300449	72178246	307200000	0.529846
sas11	0.1	1	71982834	81489577	81437443	72290146	307200000	0.530361
sas11	0.1	1.5	72235773	81412565	81731856	71819806	307200000	0.531069
sas11	0.1	2	72314343	81292980	81195523	72397154	307200000	0.528934
sas11	0.5	0.1	72006093	81993215	81011722	72188970	307200000	0.530615
sas11	0.5	0.5	72216181	81158070	81514923	72310826	307200000	0.529535
sas11	0.5	1	72351165	81224763	81463195	72160877	307200000	0.529583
sas11	0.5	1.5	72107023	81451393	81977846	71663738	307200000	0.531996
sas11	0.5	2	72317621	81477559	81543926	71860894	307200000	0.530669
sas11	1.5	0.1	71774935	82001125	81442941	71980999	307200000	0.532045
sas11	1.5	0.5	72434445	81129399	81583448	72052708	307200000	0.529664
sas11	1.5	1	72006649	81271240	82182810	71739301	307200000	0.532077
sas11	1.5	1.5	72137431	81746606	81216339	72099624	307200000	0.530478
sas11	1.5	2	72456880	81282518	81091562	72369040	307200000	0.528562
sas11	1	0.1	71352913	81641294	81720112	72485681	307200000	0.531775
sas11	1	0.5	72040165	81482658	81275061	72402116	307200000	0.52981
sas11	1	1	72264483	81355397	81551394	72028726	307200000	0.530296
sas11	1	1.5	71939812	81304370	81550602	72405216	307200000	0.530127
sas11	1	2	72373399	81336766	81567182	71922653	307200000	0.530286
sas11	2	0.1	72015132	81693214	81389352	72102302	307200000	0.530868
sas11	2	0.5	72164147	81407793	81461670	72166390	307200000	0.530174
sas11	2	1	72078442	81662597	81436615	72022346	307200000	0.530922
sas11	2	1.5	72197817	81778728	81123941	72099514	307200000	0.530282
sas11	2	2	72459928	81321167	81223246	72195659	307200000	0.529116
sas12	0.1	0.1	72884763	80655387	79859306	73800544	307200000	0.522509
sas12	0.1	0.5	72794978	80766571	79740236	73898215	307200000	0.522483
sas12	0.1	1	72813833	80286407	80360831	73738929	307200000	0.52294
sas12	0.1	1.5	73125641	80461750	79982126	73630483	307200000	0.522278
sas12	0.1	2	72899030	80568162	80021682	73711126	307200000	0.522753
sas12	0.5	0.1	72821558	81072938	79765802	73539702	307200000	0.523564
sas12	0.5	0.5	72503828	80991578	79958560	73746034	307200000	0.523926
sas12	0.5	1	73020139	80640849	80149119	73389893	307200000	0.523405
sas12	0.5	1.5	72875583	80542919	79706573	74074925	307200000	0.521645
sas12	0.5	2	72620717	80591701	80539671	73447911	307200000	0.524516
sas12	1.5	0.1	72687898	80687163	80046485	73778454	307200000	0.523222
sas12	1.5	0.5	72881658	81069673	80119963	73128706	307200000	0.524706
sas12	1.5	1	72902172	80602448	80157408	73537972	307200000	0.523307
sas12	1.5	1.5	72692868	81014043	79799929	73693160	307200000	0.523483
sas12	1.5	2	72775813	80798852	79915936	73709399	307200000	0.52316
sas12	1	0.1	73061965	80697933	79736281	73703821	307200000	0.522247
sas12	1	0.5	73245045	80775709	79621347	73557899	307200000	0.522126
sas12	1	1	73120827	80772073	79581827	73725273	307200000	0.521985
sas12	1	1.5	72767404	80799187	79988607	73644802	307200000	0.523398
sas12	1	2	72468257	81002059	80056538	73673146	307200000	0.524279
sas12	2	0.1	72432639	80430195	80432528	73904638	307200000	0.523642
sas12	2	0.5	72726542	80775028	79960127	73738303	307200000	0.523226
sas12	2	1	72798538	80545435	80076834	73779193	307200000	0.522859
sas12	2	1.5	72842626	80508382	80050847	73798145	307200000	0.522654
sas12	2	2	72939524	80622297	80040570	73597609	307200000	0.522991
sas13	0.1	0.1	72417060	81219939	81500916	72062085	307200000	0.52969
sas13	0.1	0.5	72625566	80947312	81229476	72397646	307200000	0.527919
sas13	0.1	1	72498550	81128629	81289247	72283574	307200000	0.528704
sas13	0.1	1.5	72599238	81504056	80684100	72412606	307200000	0.527956
sas13	0.1	2	72277149	81251199	81128378	72543274	307200000	0.528579
sas13	0.5	0.1	72245470	81435697	81262847	72255986	307200000	0.529618
sas13	0.5	0.5	72762434	80912099	81420989	72104478	307200000	0.528428
sas13	0.5	1	72505274	81460099	81033396	72201231	307200000	0.52895
sas13	0.5	1.5	72482341	81571817	81100409	72045433	307200000	0.529532
sas13	0.5	2	72819127	81390799	80906357	72083717	307200000	0.528311
sas13	1.5	0.1	72242882	81155341	81219059	72582718	307200000	0.528563
sas13	1.5	0.5	72036259	81483046	80949566	72731129	307200000	0.528752
sas13	1.5	1	72809610	81160597	81322353	71907440	307200000	0.528916
sas13	1.5	1.5	72039579	81524742	81277255	72358424	307200000	0.529954
sas13	1.5	2	72735128	81367503	80813556	72283813	307200000	0.527933
sas13	1	0.1	72363070	81086977	81412890	72337063	307200000	0.528971
sas13	1	0.5	72480157	81009022	81105835	72604986	307200000	0.527718
sas13	1	1	72597972	80974921	81454188	72172919	307200000	0.528741
sas13	1	1.5	72988287	80890054	81033140	72288519	307200000	0.527094
sas13	1	2	72653901	81190954	81240758	72114387	307200000	0.528749
sas13	2	0.1	72151659	80913507	81783976	72350858	307200000	0.529614
sas13	2	0.5	72526836	81022042	81336995	72314127	307200000	0.528513
sas13	2	1	71963250	81293045	81334773	72608932	307200000	0.529387
sas13	2	1.5	72440275	80881547	81243133	72635045	307200000	0.52775
sas13	2	2	72438239	81265347	81039958	72456456	307200000	0.528338
ss13	0.1	0.1	70381164	85297547	77570628	73950661	307200000	0.53017
ss13	0.1	0.5	69969725	85435460	77804848	73989967	307200000	0.531381
ss13	0.1	1	70249773	85464611	77315182	74170434	307200000	0.529882
ss13	0.1	1.5	70408128	85465220	77653237	73673415	307200000	0.530985
ss13	0.1	2	70255848	85145616	77696792	74101744	307200000	0.530086
ss13	0.5	0.1	70224443	85176456	77874373	73924728	307200000	0.530764
ss13	0.5	0.5	70400063	85819848	77430742	73549347	307200000	0.531415
ss13	0.5	1	70388711	85317975	77718123	73775191	307200000	0.530717
ss13	0.5	1.5	69667362	84961997	78064297	74506344	307200000	0.530685
ss13	0.5	2	70525729	85013092	77784786	73876393	307200000	0.529941
ss13	1.5	0.1	70186971	85001755	78095320	73915954	307200000	0.530915
ss13	1.5	0.5	69792619	85375860	78266017	73765504	307200000	0.532688
ss13	1.5	1	70261441	85343471	77602856	73992232	307200000	0.530424
ss13	1.5	1.5	70326236	85127620	77815840	73930304	307200000	0.530415
ss13	1.5	2	70430619	85428484	77609874	73731023	307200000	0.530724
ss13	1	0.1	70393811	85290111	77733099	73782979	307200000	0.530675
ss13	1	0.5	70316050	84998010	77857806	74028134	307200000	0.53013
ss13	1	1	70048824	85703226	77632474	73815476	307200000	0.531692
ss13	1	1.5	70448541	85046288	77190008	74515163	307200000	0.528113
ss13	1	2	70425012	84994667	77363298	74417023	307200000	0.528509
ss13	2	0.1	70101925	84895909	77708607	74493559	307200000	0.529312
ss13	2	0.5	70087038	85200342	78101515	73811105	307200000	0.531582
ss13	2	1	70542048	85279946	77612874	73765132	307200000	0.53025
ss13	2	1.5	69950647	85516411	77776352	73956590	307200000	0.531552
ss13	2	2	70264353	85276811	77984864	73673972	307200000	0.531451

## Sheet: S4 - Site Types
frame_type	NN_sites_prop	SN_sites_prop	NS_sites_prop	SS_sites_prop
ss12/ss13	0.494	0.247	0.248	0.0117
sas11	0.484	0.258	0.258	0
sas12	0.669	0.0739	0.0741	0.183
sas13	0.525	0.224	0.224	0.0268

## Sheet: S5 - Ratio Performance
frame_type	R	dNdS_reference	dNdS_alternate	ratio_type	dNdS_ref_deviation	dNdS_ref_SE	dNdS_alt_deviation	dNdS_alt_SE
sas11	0.5	0.1	0.1	dNN_containing	0.0621496	0.00495289	0.0608076	0.00362722
sas11	0.5	0.1	0.5	dNN_containing	0.0547876	0.00312353	0.193207	0.0156646
sas11	0.5	0.1	1	dNN_containing	0.0551199	0.00249602	0.349587	0.0635932
sas11	0.5	0.1	1.5	dNN_containing	0.054599	0.00240862	0.448312	0.139376
sas11	0.5	0.1	2	dNN_containing	0.0511947	0.00199032	0.562947	0.330755
sas11	0.5	0.5	0.1	dNN_containing	0.196712	0.0227102	0.0544157	0.00250704
sas11	0.5	0.5	0.5	dNN_containing	0.188377	0.00861574	0.18644	0.0100955
sas11	0.5	0.5	1	dNN_containing	0.19187	0.00727789	0.314907	0.01774
sas11	0.5	0.5	1.5	dNN_containing	0.188728	0.00908182	0.409357	0.0362092
sas11	0.5	0.5	2	dNN_containing	0.184513	0.0106826	0.492694	0.06993
sas11	0.5	1	0.1	dNN_containing	0.381818	0.135149	0.0533744	0.00255889
sas11	0.5	1	0.5	dNN_containing	0.326625	0.0200076	0.179339	0.0077032
sas11	0.5	1	1	dNN_containing	0.300442	0.0168224	0.303856	0.0184186
sas11	0.5	1	1.5	dNN_containing	0.302092	0.0175054	0.404926	0.0269733
sas11	0.5	1	2	dNN_containing	0.308571	0.0164433	0.470565	0.0315823
sas11	0.5	1.5	0.1	dNN_containing	0.540464	0.0645028	0.0526479	0.00241404
sas11	0.5	1.5	0.5	dNN_containing	0.449289	0.0347054	0.183648	0.0077113
sas11	0.5	1.5	1	dNN_containing	0.405283	0.025911	0.29263	0.013139
sas11	0.5	1.5	1.5	dNN_containing	0.411596	0.0321805	0.383064	0.0345296
sas11	0.5	1.5	2	dNN_containing	0.409065	0.0405215	0.456811	0.0462584
sas11	0.5	2	0.1	dNN_containing	0.649324	0.509434	0.053922	0.00248775
sas11	0.5	2	0.5	dNN_containing	0.497227	0.0546929	0.178075	0.0219738
sas11	0.5	2	1	dNN_containing	0.497317	0.0466439	0.298848	0.0153345
sas11	0.5	2	1.5	dNN_containing	0.465716	0.0416457	0.379285	0.0249412
sas11	0.5	2	2	dNN_containing	0.466698	0.0306406	0.454686	0.0422276
sas11	1	0.1	0.1	dNN_containing	0.0626848	0.00284404	0.0606587	0.00310045
[truncated: 499 more rows]

## Sheet: S6 - Controls
frame_type	taxon	ID	control_type	genome_type	genome_configuration	segmented	chromosome	chromsome_width	host_type	ratio	site_rich_ratio	gene	region_type	gene1	gene2	start	end	width	revcom	num_alleles	num_codons	NN_sites	SN_sites	NS_sites	SS_sites	NN_diffs	SN_diffs	NS_diffs	SS_diffs	num_replicates	dN	dS	dNdS	dN_m_dS	boot_dN_SE	boot_dS_SE	boot_dN_over_dS_SE	boot_dN_over_dS_P	boot_dN_m_dS_SE	P_value
[truncated: 234 more rows]

[truncated: 9 more sheets: S7 - ROC, S8 - AUC, S9 - ROC No Minimum Alleles, S10 - AUC No Minimum Alleles, S11 - ROC Simple, S12 - AUC Simple, S13 - HIV-1 env Sites, S14 - HIV-1 env Regions, S15 - HIV-1 env Features]
